# Supplementary material for: Glycine decarboxylase advances IgA nephropathy by boosting mesangial cell proliferation through the pyrimidine pathway
Source: EMBO Mol Med. 2025 Oct 13;17(11):3039–63. doi: 10.1038/s44321-025-00315-2 (PMC12603144; doi:10.1038/s44321-025-00315-2)
Supplement: Supplementary file 2 — Source data Fig. 1 [file 44321_2025_315_MOESM2_ESM.zip]

Archive with 230 entries (218 files):
- Figure 1/
- Figure 1/F1.xlsx
- Figure 1/F1A/
- Figure 1/F1A/1-GLDC-PDGFRbeta/
- Figure 1/F1A/1-GLDC-PDGFRbeta/Lee II/
- Figure 1/F1A/1-GLDC-PDGFRbeta/Lee II/1 (1).jpg
- Figure 1/F1A/1-GLDC-PDGFRbeta/Lee II/1 (2).jpg
- Figure 1/F1A/1-GLDC-PDGFRbeta/Lee II/1 (3).jpg
- Figure 1/F1A/1-GLDC-PDGFRbeta/Lee II/1 (4).jpg
- Figure 1/F1A/1-GLDC-PDGFRbeta/Lee II/10 (1).jpg
- Figure 1/F1A/1-GLDC-PDGFRbeta/Lee II/10 (2).jpg
- Figure 1/F1A/1-GLDC-PDGFRbeta/Lee II/10 (3).jpg
- Figure 1/F1A/1-GLDC-PDGFRbeta/Lee II/10 (4).jpg
- Figure 1/F1A/1-GLDC-PDGFRbeta/Lee II/11 (1).jpg
- Figure 1/F1A/1-GLDC-PDGFRbeta/Lee II/11 (2).jpg
- Figure 1/F1A/1-GLDC-PDGFRbeta/Lee II/11 (3).jpg
- Figure 1/F1A/1-GLDC-PDGFRbeta/Lee II/11 (4).jpg
- Figure 1/F1A/1-GLDC-PDGFRbeta/Lee II/12 (1).jpg
- Figure 1/F1A/1-GLDC-PDGFRbeta/Lee II/12 (2).jpg
- Figure 1/F1A/1-GLDC-PDGFRbeta/Lee II/12 (3).jpg
- Figure 1/F1A/1-GLDC-PDGFRbeta/Lee II/12 (4).jpg
- Figure 1/F1A/1-GLDC-PDGFRbeta/Lee II/13 (1).jpg
- Figure 1/F1A/1-GLDC-PDGFRbeta/Lee II/13 (2).jpg
- Figure 1/F1A/1-GLDC-PDGFRbeta/Lee II/13 (3).jpg
- Figure 1/F1A/1-GLDC-PDGFRbeta/Lee II/13 (4).jpg
- Figure 1/F1A/1-GLDC-PDGFRbeta/Lee II/2 (1).jpg
- Figure 1/F1A/1-GLDC-PDGFRbeta/Lee II/2 (2).jpg
- Figure 1/F1A/1-GLDC-PDGFRbeta/Lee II/2 (3).jpg
- Figure 1/F1A/1-GLDC-PDGFRbeta/Lee II/2 (4).jpg
- Figure 1/F1A/1-GLDC-PDGFRbeta/Lee II/3 (1).jpg
- Figure 1/F1A/1-GLDC-PDGFRbeta/Lee II/3 (2).jpg
- Figure 1/F1A/1-GLDC-PDGFRbeta/Lee II/3 (3).jpg
- Figure 1/F1A/1-GLDC-PDGFRbeta/Lee II/3 (4).jpg
- Figure 1/F1A/1-GLDC-PDGFRbeta/Lee II/4 (1).jpg
- Figure 1/F1A/1-GLDC-PDGFRbeta/Lee II/4 (2).jpg
- Figure 1/F1A/1-GLDC-PDGFRbeta/Lee II/4 (3).jpg
- Figure 1/F1A/1-GLDC-PDGFRbeta/Lee II/4 (4).jpg
- Figure 1/F1A/1-GLDC-PDGFRbeta/Lee II/5 (1).jpg
- Figure 1/F1A/1-GLDC-PDGFRbeta/Lee II/5 (2).jpg
- Figure 1/F1A/1-GLDC-PDGFRbeta/Lee II/5 (3).jpg
- Figure 1/F1A/1-GLDC-PDGFRbeta/Lee II/5 (4).jpg
- Figure 1/F1A/1-GLDC-PDGFRbeta/Lee II/6 (1).jpg
- Figure 1/F1A/1-GLDC-PDGFRbeta/Lee II/6 (2).jpg
- Figure 1/F1A/1-GLDC-PDGFRbeta/Lee II/6 (3).jpg
- Figure 1/F1A/1-GLDC-PDGFRbeta/Lee II/6 (4).jpg
- Figure 1/F1A/1-GLDC-PDGFRbeta/Lee II/7 (1).jpg
- Figure 1/F1A/1-GLDC-PDGFRbeta/Lee II/7 (2).jpg
- Figure 1/F1A/1-GLDC-PDGFRbeta/Lee II/7 (3).jpg
- Figure 1/F1A/1-GLDC-PDGFRbeta/Lee II/7 (4).jpg
- Figure 1/F1A/1-GLDC-PDGFRbeta/Lee II/8 (1).jpg
- Figure 1/F1A/1-GLDC-PDGFRbeta/Lee II/8 (2).jpg
- Figure 1/F1A/1-GLDC-PDGFRbeta/Lee II/8 (3).jpg
- Figure 1/F1A/1-GLDC-PDGFRbeta/Lee II/8 (4).jpg
- Figure 1/F1A/1-GLDC-PDGFRbeta/Lee II/9 (1).jpg
- Figure 1/F1A/1-GLDC-PDGFRbeta/Lee II/9 (2).jpg
- Figure 1/F1A/1-GLDC-PDGFRbeta/Lee II/9 (3).jpg
- Figure 1/F1A/1-GLDC-PDGFRbeta/Lee II/9 (4).jpg
- Figure 1/F1A/1-GLDC-PDGFRbeta/Lee III/
- Figure 1/F1A/1-GLDC-PDGFRbeta/Lee III/1 (1).jpg
- Figure 1/F1A/1-GLDC-PDGFRbeta/Lee III/1 (2).jpg
- Figure 1/F1A/1-GLDC-PDGFRbeta/Lee III/1 (3).jpg
- Figure 1/F1A/1-GLDC-PDGFRbeta/Lee III/1 (4).jpg
- Figure 1/F1A/1-GLDC-PDGFRbeta/Lee III/10 (1).jpg
- Figure 1/F1A/1-GLDC-PDGFRbeta/Lee III/10 (2).jpg
- Figure 1/F1A/1-GLDC-PDGFRbeta/Lee III/10 (3).jpg
- Figure 1/F1A/1-GLDC-PDGFRbeta/Lee III/10 (4).jpg
- Figure 1/F1A/1-GLDC-PDGFRbeta/Lee III/11 (1).jpg
- Figure 1/F1A/1-GLDC-PDGFRbeta/Lee III/11 (2).jpg
- Figure 1/F1A/1-GLDC-PDGFRbeta/Lee III/11 (3).jpg
- Figure 1/F1A/1-GLDC-PDGFRbeta/Lee III/11 (4).jpg
- Figure 1/F1A/1-GLDC-PDGFRbeta/Lee III/12 (1).jpg
- Figure 1/F1A/1-GLDC-PDGFRbeta/Lee III/12 (2).jpg
- Figure 1/F1A/1-GLDC-PDGFRbeta/Lee III/12 (3).jpg
- Figure 1/F1A/1-GLDC-PDGFRbeta/Lee III/12 (4).jpg
- Figure 1/F1A/1-GLDC-PDGFRbeta/Lee III/13 (1).jpg
- Figure 1/F1A/1-GLDC-PDGFRbeta/Lee III/13 (2).jpg
- Figure 1/F1A/1-GLDC-PDGFRbeta/Lee III/13 (3).jpg
- Figure 1/F1A/1-GLDC-PDGFRbeta/Lee III/13 (4).jpg
- Figure 1/F1A/1-GLDC-PDGFRbeta/Lee III/2 (1).jpg
- Figure 1/F1A/1-GLDC-PDGFRbeta/Lee III/2 (2).jpg
- Figure 1/F1A/1-GLDC-PDGFRbeta/Lee III/2 (3).jpg
- Figure 1/F1A/1-GLDC-PDGFRbeta/Lee III/2 (4).jpg
- Figure 1/F1A/1-GLDC-PDGFRbeta/Lee III/3 (1).jpg
- Figure 1/F1A/1-GLDC-PDGFRbeta/Lee III/3 (2).jpg
- Figure 1/F1A/1-GLDC-PDGFRbeta/Lee III/3 (3).jpg
- Figure 1/F1A/1-GLDC-PDGFRbeta/Lee III/3 (4).jpg
- Figure 1/F1A/1-GLDC-PDGFRbeta/Lee III/4 (1).jpg
- Figure 1/F1A/1-GLDC-PDGFRbeta/Lee III/4 (2).jpg
- Figure 1/F1A/1-GLDC-PDGFRbeta/Lee III/4 (3).jpg
- Figure 1/F1A/1-GLDC-PDGFRbeta/Lee III/4 (4).jpg
- Figure 1/F1A/1-GLDC-PDGFRbeta/Lee III/5 (1).jpg
- Figure 1/F1A/1-GLDC-PDGFRbeta/Lee III/5 (2).jpg
- Figure 1/F1A/1-GLDC-PDGFRbeta/Lee III/5 (3).jpg
- Figure 1/F1A/1-GLDC-PDGFRbeta/Lee III/5 (4).jpg
- Figure 1/F1A/1-GLDC-PDGFRbeta/Lee III/6 (1).jpg
- Figure 1/F1A/1-GLDC-PDGFRbeta/Lee III/6 (2).jpg
- Figure 1/F1A/1-GLDC-PDGFRbeta/Lee III/6 (3).jpg
- Figure 1/F1A/1-GLDC-PDGFRbeta/Lee III/6 (4).jpg
- Figure 1/F1A/1-GLDC-PDGFRbeta/Lee III/7 (1).jpg
- Figure 1/F1A/1-GLDC-PDGFRbeta/Lee III/7 (2).jpg
- Figure 1/F1A/1-GLDC-PDGFRbeta/Lee III/7 (3).jpg
- Figure 1/F1A/1-GLDC-PDGFRbeta/Lee III/7 (4).jpg
- Figure 1/F1A/1-GLDC-PDGFRbeta/Lee III/8 (1).jpg
- Figure 1/F1A/1-GLDC-PDGFRbeta/Lee III/8 (2).jpg
- Figure 1/F1A/1-GLDC-PDGFRbeta/Lee III/8 (3).jpg
- Figure 1/F1A/1-GLDC-PDGFRbeta/Lee III/9 (1).jpg
- Figure 1/F1A/1-GLDC-PDGFRbeta/Lee III/9 (2).jpg
- Figure 1/F1A/1-GLDC-PDGFRbeta/Lee III/9 (3).jpg
- Figure 1/F1A/1-GLDC-PDGFRbeta/Lee III/9 (4).jpg
- Figure 1/F1A/1-GLDC-PDGFRbeta/Lee IV/
- Figure 1/F1A/1-GLDC-PDGFRbeta/Lee IV/1 (1).jpg
- Figure 1/F1A/1-GLDC-PDGFRbeta/Lee IV/1 (2).jpg
- Figure 1/F1A/1-GLDC-PDGFRbeta/Lee IV/1 (3).jpg
- Figure 1/F1A/1-GLDC-PDGFRbeta/Lee IV/1 (4).jpg
- Figure 1/F1A/1-GLDC-PDGFRbeta/Lee IV/10 (1).jpg
- Figure 1/F1A/1-GLDC-PDGFRbeta/Lee IV/10 (2).jpg
- Figure 1/F1A/1-GLDC-PDGFRbeta/Lee IV/10 (3).jpg
- Figure 1/F1A/1-GLDC-PDGFRbeta/Lee IV/10 (4).jpg
- Figure 1/F1A/1-GLDC-PDGFRbeta/Lee IV/11 (1).jpg
- Figure 1/F1A/1-GLDC-PDGFRbeta/Lee IV/11 (2).jpg
- Figure 1/F1A/1-GLDC-PDGFRbeta/Lee IV/11 (3).jpg
- Figure 1/F1A/1-GLDC-PDGFRbeta/Lee IV/11 (4).jpg
- Figure 1/F1A/1-GLDC-PDGFRbeta/Lee IV/12 (1).jpg
- Figure 1/F1A/1-GLDC-PDGFRbeta/Lee IV/12 (2).jpg
- Figure 1/F1A/1-GLDC-PDGFRbeta/Lee IV/12 (3).jpg
- Figure 1/F1A/1-GLDC-PDGFRbeta/Lee IV/12 (4).jpg
- Figure 1/F1A/1-GLDC-PDGFRbeta/Lee IV/2 (1).jpg
- Figure 1/F1A/1-GLDC-PDGFRbeta/Lee IV/2 (2).jpg
- Figure 1/F1A/1-GLDC-PDGFRbeta/Lee IV/2 (3).jpg
- Figure 1/F1A/1-GLDC-PDGFRbeta/Lee IV/2 (4).jpg
- Figure 1/F1A/1-GLDC-PDGFRbeta/Lee IV/3 (1).jpg
- Figure 1/F1A/1-GLDC-PDGFRbeta/Lee IV/3 (2).jpg
- Figure 1/F1A/1-GLDC-PDGFRbeta/Lee IV/3 (3).jpg
- Figure 1/F1A/1-GLDC-PDGFRbeta/Lee IV/3 (4).jpg
- Figure 1/F1A/1-GLDC-PDGFRbeta/Lee IV/4 (1).jpg
- Figure 1/F1A/1-GLDC-PDGFRbeta/Lee IV/4 (2).jpg
- Figure 1/F1A/1-GLDC-PDGFRbeta/Lee IV/4 (3).jpg
- Figure 1/F1A/1-GLDC-PDGFRbeta/Lee IV/4 (4).jpg
- Figure 1/F1A/1-GLDC-PDGFRbeta/Lee IV/5 (1).jpg
- Figure 1/F1A/1-GLDC-PDGFRbeta/Lee IV/5 (2).jpg
- Figure 1/F1A/1-GLDC-PDGFRbeta/Lee IV/5 (3).jpg
- Figure 1/F1A/1-GLDC-PDGFRbeta/Lee IV/5 (4).jpg
- Figure 1/F1A/1-GLDC-PDGFRbeta/Lee IV/6 (1).jpg
- Figure 1/F1A/1-GLDC-PDGFRbeta/Lee IV/6 (2).jpg
- Figure 1/F1A/1-GLDC-PDGFRbeta/Lee IV/6 (3).jpg
- Figure 1/F1A/1-GLDC-PDGFRbeta/Lee IV/6 (4).jpg
- Figure 1/F1A/1-GLDC-PDGFRbeta/Lee IV/7 (1).jpg
- Figure 1/F1A/1-GLDC-PDGFRbeta/Lee IV/7 (2).jpg
- Figure 1/F1A/1-GLDC-PDGFRbeta/Lee IV/7 (3).jpg
- Figure 1/F1A/1-GLDC-PDGFRbeta/Lee IV/7 (4).jpg
- Figure 1/F1A/1-GLDC-PDGFRbeta/Lee IV/8 (1).jpg
- Figure 1/F1A/1-GLDC-PDGFRbeta/Lee IV/8 (2).jpg
- Figure 1/F1A/1-GLDC-PDGFRbeta/Lee IV/8 (3).jpg
- Figure 1/F1A/1-GLDC-PDGFRbeta/Lee IV/8 (4).jpg
- Figure 1/F1A/1-GLDC-PDGFRbeta/Lee IV/9 (1).jpg
- Figure 1/F1A/1-GLDC-PDGFRbeta/Lee IV/9 (2).jpg
- Figure 1/F1A/1-GLDC-PDGFRbeta/Lee IV/9 (3).jpg
- Figure 1/F1A/1-GLDC-PDGFRbeta/Lee IV/9 (4).jpg
- Figure 1/F1A/1-GLDC-PDGFRbeta/Lee V/
- Figure 1/F1A/1-GLDC-PDGFRbeta/Lee V/1 (1).jpg
- Figure 1/F1A/1-GLDC-PDGFRbeta/Lee V/1 (2).jpg
- Figure 1/F1A/1-GLDC-PDGFRbeta/Lee V/1 (3).jpg
- Figure 1/F1A/1-GLDC-PDGFRbeta/Lee V/1 (4).jpg
- Figure 1/F1A/1-GLDC-PDGFRbeta/Lee V/10 (1).jpg
- Figure 1/F1A/1-GLDC-PDGFRbeta/Lee V/10 (2).jpg
- Figure 1/F1A/1-GLDC-PDGFRbeta/Lee V/10 (3).jpg
- Figure 1/F1A/1-GLDC-PDGFRbeta/Lee V/10 (4).jpg
- Figure 1/F1A/1-GLDC-PDGFRbeta/Lee V/11 (1).jpg
- Figure 1/F1A/1-GLDC-PDGFRbeta/Lee V/11 (2).jpg
- Figure 1/F1A/1-GLDC-PDGFRbeta/Lee V/11 (3).jpg
- Figure 1/F1A/1-GLDC-PDGFRbeta/Lee V/11 (4).jpg
- Figure 1/F1A/1-GLDC-PDGFRbeta/Lee V/2 (1).jpg
- Figure 1/F1A/1-GLDC-PDGFRbeta/Lee V/2 (2).jpg
- Figure 1/F1A/1-GLDC-PDGFRbeta/Lee V/2 (3).jpg
- Figure 1/F1A/1-GLDC-PDGFRbeta/Lee V/2 (4).jpg
- Figure 1/F1A/1-GLDC-PDGFRbeta/Lee V/3 (1).jpg
- Figure 1/F1A/1-GLDC-PDGFRbeta/Lee V/3 (2).jpg
- Figure 1/F1A/1-GLDC-PDGFRbeta/Lee V/3 (3).jpg
- Figure 1/F1A/1-GLDC-PDGFRbeta/Lee V/3 (4).jpg
- Figure 1/F1A/1-GLDC-PDGFRbeta/Lee V/4 (1).jpg
- Figure 1/F1A/1-GLDC-PDGFRbeta/Lee V/4 (2).jpg
- Figure 1/F1A/1-GLDC-PDGFRbeta/Lee V/4 (3).jpg
- Figure 1/F1A/1-GLDC-PDGFRbeta/Lee V/4 (4).jpg
- Figure 1/F1A/1-GLDC-PDGFRbeta/Lee V/5 (1).jpg
- Figure 1/F1A/1-GLDC-PDGFRbeta/Lee V/5 (2).jpg
- Figure 1/F1A/1-GLDC-PDGFRbeta/Lee V/5 (3).jpg
- Figure 1/F1A/1-GLDC-PDGFRbeta/Lee V/5 (4).jpg
- Figure 1/F1A/1-GLDC-PDGFRbeta/Lee V/6 (1).jpg
- Figure 1/F1A/1-GLDC-PDGFRbeta/Lee V/6 (2).jpg
- Figure 1/F1A/1-GLDC-PDGFRbeta/Lee V/6 (3).jpg
- Figure 1/F1A/1-GLDC-PDGFRbeta/Lee V/6 (4).jpg
- Figure 1/F1A/1-GLDC-PDGFRbeta/Lee V/7 (1).jpg
- Figure 1/F1A/1-GLDC-PDGFRbeta/Lee V/7 (2).jpg
- Figure 1/F1A/1-GLDC-PDGFRbeta/Lee V/7 (3).jpg
- Figure 1/F1A/1-GLDC-PDGFRbeta/Lee V/7 (4).jpg
- Figure 1/F1A/1-GLDC-PDGFRbeta/Lee V/8 (1).jpg
- Figure 1/F1A/1-GLDC-PDGFRbeta/Lee V/8 (2).jpg
- Figure 1/F1A/1-GLDC-PDGFRbeta/Lee V/8 (3).jpg
- Figure 1/F1A/1-GLDC-PDGFRbeta/Lee V/8 (4).jpg
- Figure 1/F1A/1-GLDC-PDGFRbeta/Lee V/9 (1).jpg
- Figure 1/F1A/1-GLDC-PDGFRbeta/Lee V/9 (2).jpg
- Figure 1/F1A/1-GLDC-PDGFRbeta/Lee V/9 (3).jpg
- Figure 1/F1A/1-GLDC-PDGFRbeta/Lee V/9 (4).jpg
- Figure 1/F1A/2-IgA/
- Figure 1/F1A/2-IgA/Lee II(1).jpg
- Figure 1/F1A/2-IgA/Lee II(2).jpg
- Figure 1/F1A/2-IgA/Lee II(3).jpg
- Figure 1/F1A/2-IgA/Lee III (1).jpg
- Figure 1/F1A/2-IgA/Lee III (2).jpg
- Figure 1/F1A/2-IgA/Lee III (3).jpg
- Figure 1/F1A/2-IgA/Lee IV(1).jpg
- Figure 1/F1A/2-IgA/Lee IV(2).jpg
- Figure 1/F1A/2-IgA/Lee IV(3).jpg
- Figure 1/F1A/2-IgA/Lee V (1).jpg
- Figure 1/F1A/2-IgA/Lee V (4).jpg
- Figure 1/F1A/2-IgA/Lee V (5).jpg
- Figure 1/F1C/
- Figure 1/F1C/1-IgA/
- Figure 1/F1C/1-IgA/1-Control (1).jpg
- Figure 1/F1C/1-IgA/1-Control (2).jpg
- Figure 1/F1C/1-IgA/1-Control (3).jpg
- Figure 1/F1C/1-IgA/2-IgAN (1).jpg
- Figure 1/F1C/1-IgA/2-IgAN (2).jpg
- Figure 1/F1C/1-IgA/2-IgAN (3).jpg
- Figure 1/F1C/2-PAS/
- Figure 1/F1C/2-PAS/control-400x.jpg
- Figure 1/F1C/2-PAS/IgAN-400X.jpg
- Figure 1/F1C/3-GLDC/
- Figure 1/F1C/3-GLDC/1-Control-400x.jpg
- Figure 1/F1C/3-GLDC/2-IgAN-400X.jpg
