# Supplementary material for: Glycine decarboxylase advances IgA nephropathy by boosting mesangial cell proliferation through the pyrimidine pathway
Source: EMBO Mol Med. 2025 Oct 13;17(11):3039–63. doi: 10.1038/s44321-025-00315-2 (PMC12603144; doi:10.1038/s44321-025-00315-2)
Supplement: Supplementary file 2 — Source data Fig. 1 [file 44321_2025_315_MOESM2_ESM.zip › Figure 1/F1.xlsx]

## Sheet: F1A
		GLDC IHC Score	II	III	IV	V
		1	21.8978	105.344	97.6744	92.1053
		2	38.0435	32.967	79.8701	76.1538
		3	29.1667	42.4242	58.1818	49.0196
		4	23.8095	87.5912	73.9437	70
		5	24.3902	20.8333	31.8182	107.463
		6	47.3684	90.1099	41.5094	119.048
		7	68.4211	40.6977	47.5248	52.7363
		8	58.0153	46.5753	91.9075	131.443
		9	33.557	88.6598	72.8814	99.3103
		10	27.2251	50.8333	120	82.2581
		11	68.3544	28.5714	91.8367	118.293
		12	74.2138	64.7619	94.8187
		13	25.3165	106.25
		Pearson's coefficient	GLDC/PDGFRβ	GLDC/Podocin
		1	0.83	0.23
		2	0.76	0.35
		3	0.54	0.27
		4	0.87	0.42
		5	0.64	0.41
		6	0.81	0.36
		7	0.71	0.27
		8	0.84	0.41
		9	0.75	0.26
		10	0.89	0.27
		11	0.4	0.24
		12	0.58	0.29
		13	0.89	0.32
		14	0.87	0.18
		15	0.54	0.25
		16	0.91	0.31
		17	0.88	0.31
		18	0.61	0.38
		19	0.75	0.33
		20	0.85	0.18
		21	0.87	0.18
		22	0.86	0.2
		23	0.64	0.14
		24	0.78	0.2
		25	0.48	0.22
		26	0.42	0.51
		27	0.89	0.29
		28	0.89	0.42
		29	0.85	0.42
		30	0.85
		31	0.66
		32	0.78
		33	0.85
		34	0.57
		35	0.79
		36	0.8
		37	0.78
		38	0.86
		39	0.78
		40	0.82
		41	0.7
		42	0.8
		43	0.81
		44	0.79
		45	0.8
		46	0.77
		47	0.76
		48	0.83
		49	0.69

## Sheet: F1B
					Oxford classification
Patient No.	Sex	Age	Mesangial hypercellularity	Pathology	Total	Mesangial cell proliferation(M)	Endothelial cell proliferation(E)	Segmental sclerosis(S)	Tubular atrophy and interstitial fibrosis(T)	Crescent©	Lee grade	IgA	IgM	c3	GLDC
1	Female	21	Mild to moderate focal hyperplasia	Focal proliferative IgA nephropathy	M1 E1 S1 T0 C0	M1	E1	S1	T0	C0	Ⅲ	(2+)	(1+)	(2+)	high
2	Female	38	Mild hyperplasia	Focal proliferative and sclerosing IgA nephropathy	M1 E0 S0 T0 C2	M1	E0	S0	T0	C2	Ⅳ	(3+)	(1+)	(2+)	high
3	Male	32	Mild hyperplasia	Mild mesangial proliferative IgA nephropathy	M1 E0 S0 T0 C0	M1	E0	S0	T0	C0	II	(2+)	(1+)	(1+)	Low
4	Female	25	Mild hyperplasia	Focal proliferative and sclerosing IgA nephropathy	M1 E0 S0 T0 C1	M1	E0	S0	T0	C1	Ⅲ	(3+)	(1+)	(2+)	Low
5	Male	44	Mild to moderate hyperplasia	Focal proliferative IgA nephropathy	M1 E0 S0 T0 C0	M1	E0	S0	T0	C0	Ⅲ	(2+)	(1+)	(-)	Low
6	Female	50	Mild hyperplasia	Mild mesangial proliferative IgA nephropathy	M1 E0 S0 T0 C0	M1	E0	S0	T0	C0	II	(3+)	(1+)	(2+)	Low
7	Male	54	Mild to moderate focal hyperplasia	Focal proliferative IgA nephropathy	M1 E0 S1 T0 C1	M1	E0	S1	T0	C1	Ⅲ	(3+)	(1+)	(2+)	high
8	Male	25	Mild to moderate focal hyperplasia	Focal proliferative IgA nephropathy	M1 E0 S1 T0 C1	M1	E0	S1	T0	C1	Ⅲ	(2+)	(1+)	(1+)	Low
9	Female	24	Mild to moderate focal hyperplasia	Focal proliferative IgA nephropathy	M1 E0 S1 T0 C0	M1	E0	S1	T0	C0	Ⅲ	(2+)	(1+)	(2+)	high
10	Female	37	Mild to moderate hyperplasia	Focal proliferative IgA nephropathy	M1 E0 S1 T0 C0	M1	E0	S1	T0	C0	Ⅲ	(2+)	(1+)	(-)	Low
11	Male	20	Mild to moderate focal hyperplasia	Focal proliferative IgA nephropathy	M1 E1 S1 T0 C0	M1	E1	S1	T0	C0	Ⅲ	(3+)	(1+)	(2+)	Low
12	Female	31	Mild to moderate hyperplasia	Focal proliferative IgA nephropathy	M1 E1 S1 T0 C0	M1	E1	S1	T0	C0	Ⅲ	(3+)	(1+)	(2+)	high
13	Male	33	Mild hyperplasia	Crescentic IgA nephropathy with majority of glomeruli showing sclerosis	M1 E0 S1 T2 C1	M1	E0	S1	T2	C1	Ⅴ	(2+)	(1+)	(-)	high
14	Female	45	moderate hyperplasia	Focal proliferative IgA nephropathy	M1 E1 S1 T0 C1	M1	E1	S1	T0	C1	Ⅲ	(3+)	(1+)	(-)	Low
15	Male	48	Mild hyperplasia	Mild mesangial proliferative IgA nephropathy	M1 E0 S0 T0 C0	M1	E0	S0	T0	C0	II	(3+)	(1+)	(2+)	Low
16	Female	24	Mild to moderate focal hyperplasia	Focal proliferative IgA nephropathy	M1 E0 S0 T0 C0	M1	E0	S0	T0	C0	Ⅲ	(3+)	(1+)	(2+)	Low
17	Male	61	Mild to moderate hyperplasia	Focal proliferative IgA nephropathy	M1 E1 S0 T0 C0	M1	E1	S0	T0	C0	Ⅲ	(3+)	(1+)	(2+)	Low
18	Female	51	Mild to moderate focal hyperplasia	Focal proliferative IgA nephropathy	M1 E0 S1 T0 C0	M1	E0	S1	T0	C0	Ⅲ	(3+)	(1+)	(2+)	high
19	Female	61	Mild to moderate hyperplasia	Focal proliferative and sclerosing IgA nephropathy	M1 E0 S1 T1 C0	M1	E0	S1	T1	C0	Ⅳ	(3+)	(1+)	(2+)	high
20	Male	38	moderate hyperplasia	Proliferative and sclerosing IgA nephropathy	M1 E0 S1 T2 C0	M1	E0	S1	T2	C0	Ⅴ	(3+)	(1+)	(1+)	high
21	Male	60	Mild hyperplasia	Mild mesangial proliferative IgA nephropathy	M1 E0 S0 T0 C0	M1	E0	S0	T0	C0	II	(2+)	(1+)	(-)	Low
22	Female	37	Mild to moderate focal hyperplasia	Focal proliferative and sclerosing IgA nephropathy	M1 E0 S1 T1 C0	M1	E0	S1	T1	C0	Ⅳ	(2+）	(1+)	(2+)	Low
23	Male	45	moderate hyperplasia	Focal proliferative and sclerosing IgA nephropathy	M1 E1 S1 T1 C0	M1	E1	S1	T1	C0	Ⅳ	(2+）	(1+)	(2+)	high
24	Male	59	Mild to moderate hyperplasia	Focal proliferative and sclerosing IgA nephropathy	M1 E1 S1 T1 C1	M1	E1	S1	T1	C1	Ⅳ	(3+)	(1+)	(2+)	Low
25	Female	32	moderate hyperplasia	Proliferative and sclerosing IgA nephropathy	M1 E1 S1 T2 C1	M1	E1	S1	T2	C1	Ⅴ	(2+）	(1+)	(2+)	Low
26	Female	60	Mild to moderate focal hyperplasia	Proliferative and sclerosing IgA nephropathy	M1 E0 S1 T2 C0	M1	E0	S1	T2	C0	Ⅴ	(2+）	(1+)	(1+)	high
27	Male	18	Mild to moderate hyperplasia	Focal proliferative and sclerosing IgA nephropathy	M1 E0 S1 T1 C0	M1	E0	S1	T1	C0	Ⅳ	(2+)	(1+)	(1+)	Low
28	Female	35	Mild to moderate hyperplasia	Focal proliferative and sclerosing IgA nephropathy	M1 E1 S0 T1 C1	M1	E1	S0	T1	C1	Ⅳ	(2+)	(1+)	(-)	Low
29	Male	63	Mild to moderate hyperplasia	Focal proliferative and sclerosing IgA nephropathy	M1 E1 S1 T1 C0	M1	E1	S1	T1	C0	Ⅳ	(3+)	(1+)	(3+)	high
30	Male	36	Mild hyperplasia	Mild mesangial proliferative IgA nephropathy	M1 E0 S0 T0 C0	M1	E0	S0	T0	C0	II	(2+)	(+/-)	(-)	Low
31	Male	51	Mild hyperplasia	Mild mesangial proliferative IgA nephropathy	M1 E0 S0 T0 C0	M1	E0	S0	T0	C0	II	(2+)	(1+)	(-)	Low
32	Male	33	Mild hyperplasia	Crescentic IgA nephropathy with majority of glomeruli showing sclerosis	M1 E0 S1 T2 C1	M1	E0	S1	T2	C1	Ⅴ	(2+)	(1+)	(-)	high
33	Female	43	moderate hyperplasia	Crescentic IgA nephropathy	M1 E1 S0 T1 C2	M1	E1	S0	T1	C2	Ⅴ	(2+)	(1+)	(-)	high
34	Male	43	moderate hyperplasia	Mesangial proliferative IgA nephropathy with partial glomerular crescent formation and sclerosis	M1 E1 S1 T1 C1	M1	E1	S1	T1	C1	Ⅳ	(3+)	(1+)	(2+)	high
35	Male	58	Mild hyperplasia	Mild mesangial proliferative IgA nephropathy	M1 E0 S0 T0 C0	M1	E0	S0	T0	C0	II	(2+)	(1+)	(-)	high
36	Female	66	moderate hyperplasia	Focal proliferative and sclerosing IgA nephropathy	M1 E1 S1 T1 C0	M1	E1	S1	T1	C0	Ⅳ	(3+)	(1+)	(2+)	high
37	Female	49	Mild hyperplasia	Proliferative and sclerosing IgA nephropathy	M1 E0 S0 T2 C1	M1	E0	S0	T2	C1	Ⅴ	(3+)	(1+)	(2+)	Low
38	Female	25	Mild hyperplasia	Mild mesangial proliferative IgA nephropathy	M1 E0 S0 T0 C0	M1	E0	S0	T0	C0	II	(2+)	(1+)	(-)	Low
39	Female	61	Mild to moderate hyperplasia	Focal proliferative and sclerosing IgA nephropathy	M1 E0 S1 T1 C0	M1	E0	S1	T1	C0	Ⅳ	(3+)	(1+)	(2+)	high
40	Female	55	Mild to moderate hyperplasia	Focal proliferative and sclerosing IgA nephropathy	M1 E1 S1 T1 C0	M1	E1	S1	T1	C0	Ⅳ	(2+)	(1+)	(2+)	high
41	Male	36	Mild hyperplasia	Proliferative and sclerosing IgA nephropathy	M1 E0 S1 T2 C0	M1	E0	S1	T2	C0	Ⅴ	(3+)	(+/-)	(2+)	high
42	Male	47	Mild to moderate hyperplasia	Proliferative and sclerosing IgA nephropathy	M1 E0 S1 T2 C0	M1	E0	S1	T2	C0	Ⅴ	(2+)	(1+)	(1+)	high
43	Female	50	Mild hyperplasia	Mild mesangial proliferative IgA nephropathy	M1 E0 S0 T0 C0	M1	E0	S0	T0	C0	II	(2+)	(1+)	(-)	Low
44	Female	55	moderate hyperplasia	Proliferative and sclerosing IgA nephropathy	M1 E1 S1 T2 C1	M1	E1	S1	T2	C1	Ⅴ	(3+)	(1+)	(1+)	high
45	Female	39	Mild hyperplasia	Mild mesangial proliferative IgA nephropathy	M0 E0 S0 T0 C0	M0	E0	S0	T0	C0	II	(3+)	(1+)	(1+)	Low
46	Female	29	Mild hyperplasia	Mild mesangial proliferative IgA nephropathy	M1 E0 S0 T0 C0	M1	E0	S0	T0	C0	II	(3+)	(1+)	(1+)	high
47	Male	66	Mild hyperplasia	Mild mesangial proliferative IgA nephropathy	M1 E0 S0 T0 C0	M1	E0	S0	T0	C0	II	(2+)	(1+)	(-)	high
48	Male	20	moderate hyperplasia	Proliferative and sclerosing IgA nephropathy	M1 E1 S1 T2 C0	M1	E1	S1	T2	C0	Ⅴ	(2+)	(1+)	(2+)	high
49	Male	49	Mild hyperplasia	Mild mesangial proliferative IgA nephropathy	M1 E0 S1 T0 C0	M1	E0	S1	T0	C0	II	(3+)	(1+)	(2+)	Low
