# Supplementary material for: Glycine decarboxylase advances IgA nephropathy by boosting mesangial cell proliferation through the pyrimidine pathway
Source: EMBO Mol Med. 2025 Oct 13;17(11):3039–63. doi: 10.1038/s44321-025-00315-2 (PMC12603144; doi:10.1038/s44321-025-00315-2)
Supplement: Supplementary file 3 — Source data Fig. 2 [file 44321_2025_315_MOESM3_ESM.zip]

Archive with 49 entries (43 files):
- Figure 2/
- Figure 2/F2.xlsx
- Figure 2/F2C-WB/
- Figure 2/F2C-WB/1-F2C left/
- Figure 2/F2C-WB/1-F2C left/1-1-GLDC.jpg
- Figure 2/F2C-WB/1-F2C left/1-2-GLDC.jpg
- Figure 2/F2C-WB/1-F2C left/1-3-GLDC.jpg
- Figure 2/F2C-WB/1-F2C left/2-1-PCNA.jpg
- Figure 2/F2C-WB/1-F2C left/2-2-PCNA.jpg
- Figure 2/F2C-WB/1-F2C left/2-3-PCNA.jpg
- Figure 2/F2C-WB/1-F2C left/3-1-Cyclin D1.jpg
- Figure 2/F2C-WB/1-F2C left/3-2-Cyclin D1.jpg
- Figure 2/F2C-WB/1-F2C left/3-3-Cyclin D1.jpg
- Figure 2/F2C-WB/1-F2C left/4-1-beta-actin.jpg
- Figure 2/F2C-WB/1-F2C left/4-2-beta actin.jpg
- Figure 2/F2C-WB/1-F2C left/4-3-beta-actin.jpg
- Figure 2/F2C-WB/2-F2C right/
- Figure 2/F2C-WB/2-F2C right/1-1-GLDC.jpg
- Figure 2/F2C-WB/2-F2C right/1-2-GLDC.jpg
- Figure 2/F2C-WB/2-F2C right/1-3-GLDC.jpg
- Figure 2/F2C-WB/2-F2C right/2-1-PCNA.jpg
- Figure 2/F2C-WB/2-F2C right/2-2-PCNA.jpg
- Figure 2/F2C-WB/2-F2C right/2-3-PCNA.jpg
- Figure 2/F2C-WB/2-F2C right/3-1-cyclin-D1.jpg
- Figure 2/F2C-WB/2-F2C right/3-2-cyclin D1.jpg
- Figure 2/F2C-WB/2-F2C right/3-3-cyclin D1.jpg
- Figure 2/F2C-WB/2-F2C right/4-1-beta-actin.jpg
- Figure 2/F2C-WB/2-F2C right/4-2-beta actin.jpg
- Figure 2/F2C-WB/2-F2C right/4-3-beta actin.jpg
- Figure 2/F2D-cell cycle/
- Figure 2/F2D-cell cycle/1-NC (1).tiff
- Figure 2/F2D-cell cycle/1-NC (2).tiff
- Figure 2/F2D-cell cycle/1-NC (3).tiff
- Figure 2/F2D-cell cycle/2-GLDC (1).tiff
- Figure 2/F2D-cell cycle/2-GLDC (2).tiff
- Figure 2/F2D-cell cycle/2-GLDC (3).tiff
- Figure 2/F2E-cell cycle/
- Figure 2/F2E-cell cycle/1-ControL (1).tiff
- Figure 2/F2E-cell cycle/1-ControL (2).tiff
- Figure 2/F2E-cell cycle/1-ControL (3).tiff
- Figure 2/F2E-cell cycle/2-pIgA(1).tiff
- Figure 2/F2E-cell cycle/2-pIgA(2).tiff
- Figure 2/F2E-cell cycle/2-pIgA(3).tiff
- Figure 2/F2E-cell cycle/3-pIgA+si-NC-1(1).tiff
- Figure 2/F2E-cell cycle/3-pIgA+si-NC-1(2).tiff
- Figure 2/F2E-cell cycle/3-pIgA+si-NC-1(3).tiff
- Figure 2/F2E-cell cycle/4-pIgA+si-GLDC(1).tiff
- Figure 2/F2E-cell cycle/4-pIgA+si-GLDC(2).tiff
- Figure 2/F2E-cell cycle/4-pIgA+si-GLDC(3).tiff
