# Supplementary material for: Glycine decarboxylase advances IgA nephropathy by boosting mesangial cell proliferation through the pyrimidine pathway
Source: EMBO Mol Med. 2025 Oct 13;17(11):3039–63. doi: 10.1038/s44321-025-00315-2 (PMC12603144; doi:10.1038/s44321-025-00315-2)
Supplement: Supplementary file 3 — Source data Fig. 2 [file 44321_2025_315_MOESM3_ESM.zip › Figure 2/F2.xlsx]

## Sheet: A
OD450
	NC	0h	24h	48h
	1	0.133	0.395	0.478
	2	0.141	0.318	0.513
	3	0.127	0.321	0.454
	average	0.133667	0.344667	0.481667
	SD	0.00702377	0.0436157	0.0296704
	GLDC	0h	24h	48h
	1	0.136	0.507	0.624
	2	0.158	0.429	0.603
	3	0.161	0.458	0.598
	average	0.151667	0.464667	0.608333
	SD	0.0136504	0.039425	0.0137961

## Sheet: B
		OD450	Control	pIgA	pIgA+si-NC	pIgA+si-GDLC
		1	0.569	0.957	0.982	0.455
		2	0.462	0.922	0.847	0.509
		3	0.578	0.831	1.047	0.418
		average	0.536333	0.903333	0.958667	0.460667
		SD	0.0645316	0.065041	0.102021	0.0457639
		Cell viability(%)	Control	pIgA	pIgA+si-NC	pIgA+si-GDLC
		1	106.091	178.434	183.095	84.8353
		2	86.1405	171.908	157.924	94.9037
		3	107.769	154.941	195.214	77.9366
		average	100	168.428	178.745	85.8919
		SD	12.032	12.127	19.022	8.53273

## Sheet: C
	C-1	Relative GLDC	NC	GLDC			Relative PCNA	NC	GLDC		Relative Cyclin D1	NC	GLDC
		1	0.450867	2.21658			1	0.457891	1.69796		1	0.852236	1.3035
		2	1.21252	2.85051			2	1.161	2.23718		2	1.19646	2.43001
		3	1.33661	2.35583			3	1.38111	1.93374		3	0.951304	1.61
		average	1	2.4743			average	1	1.95629		average	1	1.78117
	C-II	Relative GLDC	Control	pIgA	pIgA+si-NC	pIgA+si-GLDC
		1	1.00025	4.32734	4.72136	1.18684
		2	0.68737	5.99534	5.86052	1.2793
		3	1.31238	3.85023	4.01147	0.545556
		average	1	4.7243	4.86445	1.0039
		Relative PCNA	Control	pIgA	pIgA+si-NC	pIgA+si-GLDC
		1	1.62904	4.26583	4.88986	1.83393
		2	0.520319	1.95825	2.55007	0.727579
		3	0.850643	1.76385	2.22113	1.0223
		average	1	2.66265	3.22036	1.1946
		Relative Cyclin D1	Control	pIgA	pIgA+si-NC	pIgA+si-GLDC
		1	1.36961	3.26029	3.64857	2.03788
		2	0.762408	2.81095	3.30158	1.62872
		3	0.867985	2.89407	2.59014	1.71581
		average	1	2.98844	3.18009	1.79414

## Sheet: D
	NC	G0/G1	S	G2/M
	1	61.2	30.57	6.18
	2	65.07	28.16	4.68
	3	67.49	26.63	3.91
	average	64.5867	28.4533	4.92333
	GLDC	G0/G1	S	G2/M
	1	44.24	31.71	19.14
	2	45.91	37.69	11.4
	3	47.14	34.42	12.84
	average	45.7633	34.6067	14.46

## Sheet: E
	Control	G0/G1	S	G2/M
	1	72.4	21.4	4.4
	2	73.25	20.7	2.86
	3	69.72	22.93	0.87
	average	71.79	21.6767	2.71
	pIgA	G0/G1	S	G2/M
	1	51.87	30.92	14.11
	2	46.71	38.08	11.79
	3	50.32	32.82	12.02
	average	49.6333	33.94	12.64
	pIgA+si-NC	G0/G1	S	G2/M
	1	49.62	34.4	11.1
	2	43.48	33.27	19.41
	3	46.26	31.82	17.95
	average	46.4533	33.1633	16.1533
	pIgA+si-GLDC	G0/G1	S	G2/M
	1	76.76	12.19	7.96
	2	73.76	14.02	7.92
	3	68.54	24.92	4.58
	average	73.02	17.0433	6.82

## Sheet: F-J
	F	MCP-1(pg/ml)	Control	pIgA	pIgA+si-NC	pIgA+si-GLDC
		1	127.026	369.846	369.846	121.385
		2	120.359	330.103	384.974	104.974
		3	153.949	345.231	326.769	154.974
	G	IL-6(pg/ml)	Control	pIgA	pIgA+si-NC	pIgA+si-GLDC
		1	490.745	1649.57	1680.55	615.059
		2	553.882	1693.88	1717.41	731.137
		3	491.137	1767.22	1860.94	703.294
	H	C3(ng/ml）	Control	pIgA	pIgA+si-NC	pIgA+si-GLDC
		1	0	766.54	912.413	430.984
		2	0	851.619	860.825	414
		3	0	737.492	729.873	481.619
	I	TGF-β1（pg/ml）	Control	pIgA	pIgA+si-NC	pIgA+si-GLDC
		1	374.72	1067.61	955.21	456.38
		2	436.35	1225.9	1156.72	658.41
		3	310.28	1143.29	1055.41	768.22
	J	TNF-α（pg/ml）	Control	pIgA	pIgA+si-NC	pIgA+si-GLDC
		1	323.47	1244.45	1470.82	887.3
		2	359.92	1287.75	1254.68	675.17
		3	401.06	1481.69	1202.45	756.28
