# Supplementary material for: Glycine decarboxylase advances IgA nephropathy by boosting mesangial cell proliferation through the pyrimidine pathway
Source: EMBO Mol Med. 2025 Oct 13;17(11):3039–63. doi: 10.1038/s44321-025-00315-2 (PMC12603144; doi:10.1038/s44321-025-00315-2)
Supplement: Supplementary file 4 — Source data Fig. 3 [file 44321_2025_315_MOESM4_ESM.zip]

Archive with 55 entries (47 files):
- Figure 3/
- Figure 3/F3.xlsx
- Figure 3/F3A/
- Figure 3/F3A/F3A-Sanger sequencing/
- Figure 3/F3A/F3A-Sanger sequencing/m-GLDC-G776R/
- Figure 3/F3A/F3A-Sanger sequencing/m-GLDC-G776R/m-GLDC-G776R.seq
- Figure 3/F3A/F3A-Sanger sequencing/m-GLDC-G776R/m-GLDC-G776R.sqd
- Figure 3/F3A/F3A-Sanger sequencing/m-GLDC-G776R/T08485(X)-150103-_150102SEQ1_F09_753.ab1
- Figure 3/F3A/F3A-Sanger sequencing/m-GLDC-G776R/T08485-150103-pcDNA3.1-EGFP_CMV-F_G11_749.ab1
- Figure 3/F3A/F3A-Sanger sequencing/m-GLDC-G776R/T08485-150103-_150102SEQ2_E10_752.ab1
- Figure 3/F3A/F3A-Sanger sequencing/m-GLDC-G776R/T08485-150103-_150102SEQ3_D10_750.ab1
- Figure 3/F3A/F3A-Sanger sequencing/m-GLDC-G776R/T08485-150103-_PEGFP-N3_E03_752.ab1
- Figure 3/F3A/F3A-Sanger sequencing/m-GLDC-K759A/
- Figure 3/F3A/F3A-Sanger sequencing/m-GLDC-K759A/m-GLDC-K759A.seq
- Figure 3/F3A/F3A-Sanger sequencing/m-GLDC-K759A/m-GLDC-K759A.sqd
- Figure 3/F3A/F3A-Sanger sequencing/m-GLDC-K759A/T10460--150104-_150102SEQ2_B04_851.ab1
- Figure 3/F3A/F3A-Sanger sequencing/m-GLDC-K759A/T10460-150104-pcDNA3.1-EGFP_CMV-F_C07_748.ab1
- Figure 3/F3A/F3A-Sanger sequencing/m-GLDC-K759A/T10460-150104-_150102SEQ1_D11_751.ab1
- Figure 3/F3A/F3A-Sanger sequencing/m-GLDC-K759A/T10460-150104-_150102SEQ3_B11_748.ab1
- Figure 3/F3A/F3A-Sanger sequencing/m-GLDC-K759A/T10460-150104-_150104SEQ4N_A11_754.ab1
- Figure 3/F3A/F3A-Sanger sequencing/m-GLDC-K759A/T10460-150104-_150104SEQ4R_H12_753.ab1
- Figure 3/F3A/F3A-Sanger sequencing/m-GLDC-K759A/T10460-150104-_PEGFP-N3_A02_651.ab1
- Figure 3/F3A/F3A-Sanger sequencing/WT-mGLDC/
- Figure 3/F3A/F3A-Sanger sequencing/WT-mGLDC/m-GLDC.seq
- Figure 3/F3A/F3A-Sanger sequencing/WT-mGLDC/m-GLDC.sqd
- Figure 3/F3A/F3A-Sanger sequencing/WT-mGLDC/T04987-150102-_150102SEQ1_H02_753.ab1
- Figure 3/F3A/F3A-Sanger sequencing/WT-mGLDC/T04987-150102-_150102SEQ2N_F03_648.ab1
- Figure 3/F3A/F3A-Sanger sequencing/WT-mGLDC/T04987-150102-_150102SEQ3_F02_753.ab1
- Figure 3/F3A/F3A-Sanger sequencing/WT-mGLDC/T04987-150102-_150102SEQ4_E02_754.ab1
- Figure 3/F3A/F3A-Sanger sequencing/WT-mGLDC/T04987-150102-_CMV-F_B01_753.ab1
- Figure 3/F3A/F3A-Sanger sequencing/WT-mGLDC/T04987-150102-_PEGFP-N3_A01_851.ab1
- Figure 3/F3A/Molecular docking.png
- Figure 3/F3B-WB/
- Figure 3/F3B-WB/1-1-GLDC.jpg
- Figure 3/F3B-WB/1-2-GLDC.jpg
- Figure 3/F3B-WB/1-3-GLDC.jpg
- Figure 3/F3B-WB/2-1-pcna.jpg
- Figure 3/F3B-WB/2-2-PCNA.jpg
- Figure 3/F3B-WB/2-3-PCNA.jpg
- Figure 3/F3B-WB/3-1-beta-actin.jpg
- Figure 3/F3B-WB/3-2-beta-actin.jpg
- Figure 3/F3B-WB/3-3-beta-actin.jpg
- Figure 3/F3C-cell cycle/
- Figure 3/F3C-cell cycle/1-1.tiff
- Figure 3/F3C-cell cycle/1-2.tiff
- Figure 3/F3C-cell cycle/1-3.tiff
- Figure 3/F3C-cell cycle/2-1.tiff
- Figure 3/F3C-cell cycle/2-2.tiff
- Figure 3/F3C-cell cycle/2-3.tiff
- Figure 3/F3C-cell cycle/3-1.tiff
- Figure 3/F3C-cell cycle/3-2.tiff
- Figure 3/F3C-cell cycle/3-3.tiff
- Figure 3/F3C-cell cycle/4-1.tiff
- Figure 3/F3C-cell cycle/4-2.tiff
- Figure 3/F3C-cell cycle/4-3.tiff
