# Supplementary material for: Glycine decarboxylase advances IgA nephropathy by boosting mesangial cell proliferation through the pyrimidine pathway
Source: EMBO Mol Med. 2025 Oct 13;17(11):3039–63. doi: 10.1038/s44321-025-00315-2 (PMC12603144; doi:10.1038/s44321-025-00315-2)
Supplement: Supplementary file 4 — Source data Fig. 3 [file 44321_2025_315_MOESM4_ESM.zip › Figure 3/F3.xlsx]

## Sheet: F3B
OD450	NC	WT	G776R	K759A
1	0.433	0.831	0.512	0.341
2	0.512	0.732	0.408	0.456
3	0.465	0.764	0.478	0.405
average	0.47	0.775667	0.466	0.400667
SD	0.0397366	0.0505206	0.0530283	0.0576223
Relative proliferation	NC	WT	G776R	K759A
1	0.921277	1.76809	1.08936	0.725532
2	1.08936	1.55745	0.868085	0.970213
3	0.989362	1.62553	1.01702	0.861702
average	1	1.65035	0.991489	0.852482
SD	0.084546	0.107491	0.112826	0.122601
Relative protein level
GLDC/ACTB	NC	WT	G776R	K759A		Relative GLDC	NC	WT	G776R	K759A
1	0.486466	0.996784	1.14422	1.08376			1.04877	2.14896	2.46683	2.33646
2	0.631641	0.946712	1.02648	1.34188			1.36175	2.04101	2.21297	2.89295
3	0.273428	0.984566	0.953074	0.981318			0.589481	2.12262	2.05472	2.11562
PCNA/ACTB	NC	WT	G776R	K759A		Relative PCNA	NC	WT	G776R	K759A
1	0.592892	0.878108	0.408763	0.384643		1	1.57665	2.33512	1.08701	1.02287
2	0.205949	0.673436	0.18642	0.287371		2	0.547672	1.79084	0.495739	0.764195
3	0.329292	0.989392	0.155806	0.301541		3	0.875673	2.63105	0.414329	0.801876

## Sheet: F3C
	NC			WT			G776R			K759A
G1	67.68	71.11	79.01	46.51	51.86	53.25	66.14	60.51	63.4	65.66	62.52	66.24
S	23.85	19.61	10.87	33.55	32.52	34.29	25.12	25.35	28.3	24.85	24.14	26.08
G2	7.54	7.46	7.37	14.72	10.44	9.43	6.91	10	4.54	6.06	9.84	5.83
