# Supplementary material for: Glycine decarboxylase advances IgA nephropathy by boosting mesangial cell proliferation through the pyrimidine pathway
Source: EMBO Mol Med. 2025 Oct 13;17(11):3039–63. doi: 10.1038/s44321-025-00315-2 (PMC12603144; doi:10.1038/s44321-025-00315-2)
Supplement: Supplementary file 4 — Source data Fig. 3 [file 44321_2025_315_MOESM4_ESM.zip › Figure 3/F3A/F3A-Sanger sequencing/m-GLDC-K759A/m-GLDC-K759A.seq]

gctagcgccaccATGCAGCTGTGTGCCAGGGCATGGGGGCTGCGCCTGGGCCGCGGAGCCGGGGGCGGCCACCGCCTGGCTCGGGGCACCGGCTTGAGTTGGGCGCAGCGAAGCCGGGACAGCAGCGGCGGCGGTGGCGGTGGCGGTGGCGGGGACCGCGGCGCGGCTGGGGCCTCGCGCCTTCTGGAGCGCCTCCTGCCCAGACACGATGACTTCTCCCGGAGACACATCGGCCCCGGAGACAAAGACCGGAGGGAGATGCTGCAGGCGCTGGGGCTGGCGAGCATTGATGAGCTCATCGAGAAGACGGTCCCCGCCAGCATCCGCTTGAAGAGACCCTTGAAAATGGAAGACCCTATTTGTGAGAATGAAATCCTCGAGACTCTGCATGCCATTGCAAGCAAGAACCAGATCTGGAGGTCGTATATTGGCATGGGCTATTACAACTGCTCGGTGCCCCAGACCATTTTGCGGAACTTACTGGAGAATTCTGGATGGGTCACCCAGTACACTCCGTATCAGCCAGAGGTGTCCCAGGGGAGGCTGGAGAGTTTACTCAACTACCAGACCATGGTGTCTGACATCACAGGCTTGGACATGGCCAACGCTTCCCTGCTGGATGAGGCAACCGCGGCTGCAGAGGCGATGCAACTGTGCCACAGACACAACAAGAGGAAGAAATTTTTCGTTGATCCTCGTTGTCACCCACAGACGATAGCTGTTGTCCAGACTCGAGCCAAATATAGGGGGGTGCTTGTCGAGCTGAAGTTACCCCACGAAATGGATTTCAGTGGCAAAGACGTCTGTGGGGTGCTGTTCCAGTACCCAGACACTGAGGGGAAGGTGGAGGACTTCACAGAACTTGTAGACAGAGCCCATCAGACTGGGAGCCTGACCTGCTGTGCTACTGACCTTTTAGCTCTGTGTATTTTGAGGCCACCTGGAGAGTTTGGAGTGGACATTGCCCTGGGCAACTCCCAGAGATTTGGAGTGCCACTGGGCTATGGGGGACCGCATGCGGCCTTCTTTGCTGTCAAAGAAAACCTGGTGAGGATGATGCCTGGAAGGATGGTGGGGGTGACAAGGGATGCCACAGGGAAGGAAGTGTATCGCCTCGCTCTCCAGACCAGAGAACAACACATCCGGAGAGACAAAGCCACCAGCAACATCTGCACGGCTCAGGCCCTTTTAGCCAACATGGCTGCCATGTTCGCCATTTACCATGGATCCCAGGGGCTGAAGCACATTGCTAAAAGGGTTCATAATGCTACTTTGATTTTGTCTGAAGGGCTCAAGCGAGCAGGACACCAACTCCAGCATGACCTGTTCTTTGACACTTTGAAGGTTCAGTGTGGCTGCTCAGTGAAGGAGGTGCTGGGCAGAGCAGCTCAGAGGCAAATCAACTTTCGACTCTTCGATGACGGCACACTTGGCATTTCTTTGGATGAAACAGTCACTGAGAAAGATCTGGATGATTTACTGTGGATCTTCGGCTGTGAGTCATCTGCAGAATTAGTTGCTGAAGGCATGGGAGAGGAGCGGAGAGGTCTTCTAGGGTCTTCATTCAAGAGAACCAGCCCGTTCCTCACTCATCAGGTGTTCAACAGCTATCACTCAGAAACTAATCTTGTCCGGTATATGAAGAAACTGGAGAACAAAGACATCTCCCTCGTTCACAGCATGATCCCACTGGGATCCTGCACCATGAAGCTCAATAGCTCCTCCGAACTTGCACCCATCACCTGGAGAGAATTTGCCAACATCCACCCCTTTGTGCCGCTGGACCAAGCCCAGGGATACCAACAGCTTTTCCAAGGGCTGGAGAAGGATCTGTGTGAGATCACAGGCTACGACCGAGTCTCATTCCAGCCAAACAGCGGAGCGCAGGGGGAGTACGCCGGACTGGCCACCATCAGAGCGTACTTAGACCAGAAAGGAGAGAGACACAGAACAGTCTGTCTCATTCCTAAGTCAGCACATGGAACGAATCCAGCAAGCGCTCACATGGCGGGCATGAAGATCCAGCCTGTGGAGGTGGACAGATACGGGAACATCGATGTGGCTCACCTCAAGGCCATGGTGGACCAACACAAGGAGAACCTGGCCGCCATCATGATCACGTATCCATCTACCAATGGTGTATTTGAAGAGAATATCGGCGATGTGTGCGCCCTGATTCACCAACACGGAGGACAGGTCTACCTCGACGGGGCGAACATGAATGCCCAGGTGGGAATCTGCCGCCCTGGGGACTTTGGGTCAGACGTCTCTCACCTAAATCTTCACGCCACCTTCTGCATTCCCCACGGAGGGGGCGGTCCTGGCATGGGGCCCATCGGAGTGAAGAAGCACCTCAGCCCCTTTCTGCCCAGCCACCCCGTCATTTCCATAAAGCCAACTGAAGGCACCTGGCCCGTGGGCACTGTCAGTGCAGCCCCGTGGGGTTCCAGCTCCATCCTGCCCATTTCATGGGCTTACATTAAGATGATGGGTGGAAAGGGCCTCAAAGAAGCCACAGAAATCGCCATTCTAAATGCCAACTACATGGCCAAACGACTAGAGAAACACTACAGAGTCCTCTTTAGAGGTGCAAGAGGGTATGTGGCTCATGAGTTTATCTTGGACACCCGACCCTTCAAAAAGTCTGCCAATGTTGAGGCTGTGGATGTTGCCAAGAGGCTCCAGGATTATGGATTTCACGCCCCTACCATGTCCTGGCCTGTGGCAGGGACTCTCATGATTGAGCCCACCGAGTCAGAAGACAAGGCAGAGCTCGACAGATTCTGTGATGCTATGATCAGCATCAGGCAAGAAATCGCTGACATAGAGGAGGGCCGCATCGACCCGAGGGTCAACCCCCTGAAGATGTCTCCACACTCCTTGACCTGTGTCACATCCTCCTGCTGGGATCGGCCGTATTCTAGAGAGGTAGCAGCATTTCCACTGCCCTTTGTGAAACCAGAGAACAAATTCTGGCCAACCATTGCCCGGATCGATGACATCTACGGAGATCAGCACTTGGTCTGCACCTGCCCGCCCATGGAGGTCTATGAGTCTCCATTTTCTGAACAGAAGAGGGCTTCTTCTggtacc
