# Supplementary material for: Glycine decarboxylase advances IgA nephropathy by boosting mesangial cell proliferation through the pyrimidine pathway
Source: EMBO Mol Med. 2025 Oct 13;17(11):3039–63. doi: 10.1038/s44321-025-00315-2 (PMC12603144; doi:10.1038/s44321-025-00315-2)
Supplement: Supplementary file 5 — Source data Fig. 4 [file 44321_2025_315_MOESM5_ESM.zip]

Archive with 2 entries (1 files):
- Figure 4/
- Figure 4/F4.xlsx
