# Supplementary material for: Glycine decarboxylase advances IgA nephropathy by boosting mesangial cell proliferation through the pyrimidine pathway
Source: EMBO Mol Med. 2025 Oct 13;17(11):3039–63. doi: 10.1038/s44321-025-00315-2 (PMC12603144; doi:10.1038/s44321-025-00315-2)
Supplement: Supplementary file 5 — Source data Fig. 4 [file 44321_2025_315_MOESM5_ESM.zip › Figure 4/F4.xlsx]

## Sheet: F4A-B
	Control			pIgA/Control			pIgA+si-NC/Control			pIgA+si-GLDC/Control
Glycine, serine and threonine metabolism	#1	#2	#3	#1	#2	#3	#1	#2	#3	#1	#2	#3
(2R)-2-Hydroxy-3-(phosphonatooxy)propanoate	0.833534	1.26935	0.897115	0.556539	0.868481	1.21332	1.60344	1.20461	1.88266	0.353868	0.670702	0.345418
Creatine	1.90176	0.352433	0.74581	5.89813	3.03445	0.506126	2.36023	1.96001	3.59428	2.65885	0.737293	2.25284
Guanidoacetic acid	1.09028	0.82082	1.0889	2.18378	0.722553	0.769622	1.17924	1.00424	1.03193	0.562553	0.622967	0.630046
L-Threonine	1.06894	0.912208	1.01886	1.34083	1.39205	1.4921	1.27048	1.18677	1.59002	1.19835	0.942794	1.23003
	Control			pIgA			pIgA+si-NC			pIgA+si-GLDC
Pyrimidine metabolism	#1	#2	#3	#1	#2	#3	#1	#2	#3	#1	#2	#3
CMP	2.03263	0.294783	0.672583	1.49179	3.17963	2.69194	2.68216	3.05945	3.05683	1.14663	1.12846	1.96622
dUMP	1.28612	0.544197	1.16969	7.46137	1.2226	0.961218	1.1854	1.42605	1.55829	0.259758	0.251266	0.340778
Thymidine	0.989339	0.949137	1.06152	1.12281	1.14259	1.096	1.09279	1.11542	1.20779	1.0428	1.02473	1.15283
UMP	2.32492	0.186157	0.488923	0.236221	3.65523	0.169206	0.783331	0.329392	5.032	1.38277	0.145642	0.185493
Uridine	1.12008	0.910616	0.9693	0.901986	1.02333	1.00441	1.32912	0.734275	1.08599	0.193087	0.203373	0.309697

## Sheet: F4C-D
F4C
Glycine	GLDC-WT/NC	GLDC-G776R/NC	GLDC-K759A/NC
1	0.57	1.12	1.34
2	0.65	1.14	1.57
3	0.48	1.24	1.24
F4D
Thymidine	GLDC-WT/NC	GLDC-G776R/NC	GLDC-K759A/NC
1	3.29	1.05	0.89
2	3.88	0.84	0.67
3	4.18	1.11	1.14
Thymine	GLDC-WT/NC	GLDC-G776R/NC	GLDC-K759A/NC
1	2.54	1.15	1.27
2	1.94	1.35	0.86
3	1.82	1.21	1.01
Uracil	GLDC-WT/NC	GLDC-G776R/NC	GLDC-K759A/NC
1	2.27	0.79	0.99
2	2.44	1.12	0.87
3	1.67	1.24	0.84

## Sheet: F4E-F
		F4E
		Relative proliferation	Methotrexate(µM)
		Control	0	0.5	1	2
		1	1.2	0.84	0.81	0.78
		2	0.86	0.94	0.78	1.04
		3	0.94	0.81	0.87	0.84
			Methotrexate(µM)
		pIgA	0	0.5	1	2
		1	1.56	1.27	1.04	0.74
		2	1.78	1.36	1.14	0.67
		3	1.67	1.18	0.84	0.79
		F4F
		Relative proliferation	Methotrexate(µM)
		NC	0	0.5	1	2
		1	0.85	0.75	0.87	0.74
		2	1.08	1.17	0.79	0.81
		3	1.07	1.06	0.94	0.9
			Methotrexate(µM)
		GLDC	0	0.5	1	2
		1	1.87	1.32	1.08	0.74
		2	2.05	1.25	1.12	0.71
		3	1.79	1.48	0.81	0.64

## Sheet: F4G-H
	F4G				F4H
	Uracil	pIgA	pIgA+Methotrexate		Uracil	GLDC	GLDC+Methotrexate
	1	0.56	0.27		1	0.47	0.38
	2	1.03	0.43		2	1.42	0.18
	3	1.41	0.21		3	1.11	0.23
	Thymine	pIgA	pIgA+Methotrexate		Thymine	GLDC	GLDC+Methotrexate
	1	0.95	0.81		1	1.07	0.76
	2	1.11	0.68		2	0.87	0.72
	3	0.94	0.78		3	1.06	0.54
	Thymidine	pIgA	pIgA+Methotrexate		Thymidine	GLDC	GLDC+Methotrexate
	1	0.67	0.24		1	0.85	0.54
	2	1.48	0.54		2	1.27	0.39
	3	0.85	0.38		3	0.88	0.6

## Sheet: F4I-J
F4I
Cell viability(%)	NC	GLDC	GLDC+si-NC	GLDC+si-CAD	GLDC+si-DHODH
1	92.02	166.45	126.23	84.16	93.54
2	90.49	138.46	146.51	72.88	84.56
3	117.49	145.12	156.05	94.57	78.51
F4J
Cell viability(%)	pIgA+si-NC	pIgA+si-GLDC	pIgA+si-GLDC+si-CAD	pIgA+si-GLDC+si-DHOOH
1	94.74	52.47	46.51	48.1
2	113.83	67.04	53.72	41.69
3	91.43	64.24	45.23	50.21
