# Supplementary material for: Glycine decarboxylase advances IgA nephropathy by boosting mesangial cell proliferation through the pyrimidine pathway
Source: EMBO Mol Med. 2025 Oct 13;17(11):3039–63. doi: 10.1038/s44321-025-00315-2 (PMC12603144; doi:10.1038/s44321-025-00315-2)
Supplement: Supplementary file 6 — Source data Fig. 5 [file 44321_2025_315_MOESM6_ESM.zip › Figure 5/F5.xlsx]

## Sheet: A-B
F5A
Lactate secretion(μmol/ml)	NC	Methotrexate	GLDC	GLDC+Methotrexate
1	2.56	2.02	4.59	2.23
2	1.82	1.48	5.74	2.17
3	2.06	1.78	5.16	2.75
F5B
Lactate secretion(μmol/ml)	pIgA+si-NC	pIgA+si-NC+Methotrexate	pIgA+si-GLDC	pIgA+si-GLDCMethotrexate
1	6.46	2.15	2.37	2.48
2	7.21	2.47	2.64	2.34
3	6.13	2.88	2.94	2.18

## Sheet: C-D
	F5C
	lactate secretion(μmol/ml)	NC	GLDC	GLDC+si-NC	GLDC+si-CAD	GLDC+si-DHODH
	1	2.12	4.25	4.21	2.64	2.45
	2	1.68	4.82	5.35	3.24	2.15
	3	2.35	5.27	5.78	2.81	1.8
	F5D
	lactate secretion(μmol/ml)	pIgA+si-NC	pIgA+si-GLDC	pIgA+si-GLDC+si-CAD	pIgA+si-GLDC+si-DHOOH
	1	7.69	3.88	2.78	2.51
	2	6.51	3.15	3.15	3.08
	3	6.88	2.78	3.72	3.37
	average	7.02667	3.27	3.21667	2.98667
	SD	0.603517	0.559732	0.473533	0.437531

## Sheet: E
SLC2A1	NC	GLDC	GLDC+si-NC	GLDC+si-CAD	GLDC+si-DHOOH
1	0.713672	2.19365	2.93494	0.718636	0.638754
2	0.948246	2.14851	1.66248	0.749154	0.461158
3	1.47768	1.85746	5.4014	0.404254	0.548412
HK2	NC	GLDC	GLDC+si-NC	GLDC+si-CAD	GLDC+si-DHOOH
1	0.638754	3.74076	1.81924	0.41851	0.349492
2	0.968171	3.1456	3.81937	0.31498	0.575678
3	1.61702	2.30271	6.03491	2.68204	0.182167
PGK1	NC	GLDC	GLDC+si-NC	GLDC+si-CAD	GLDC+si-DHOOH
1	0.631418	3.74942	4.39745	1.4406	0.950439
2	0.943874	5.12186	2.43964	1.19472	0.918064
3	1.67791	3.47417	9.9636	2.12383	0.905425
PKM	NC	GLDC	GLDC+si-NC	GLDC+si-CAD	GLDC+si-DHOOH
1	0.713672	1.66248	2.22427	0.371989	0.398688
2	0.903335	1.93634	3.1456	1.35974	1.12766
3	1.55114	2.04675	1.90968	1.00928	0.41851
LDHA	NC	GLDC	GLDC+si-NC	GLDC+si-CAD	GLDC+si-DHOOH
1	0.939523	2.86791	4.50023	0.514057	1.53688
2	0.479632	3.81055	1.53688	1.71713	0.236514
3	2.21914	2.77022	2.31338	1.12506	0.870551

## Sheet: F
SLC2A1	pIgA+si-NC	pIgA+si-GLDC	pIgA+si-GLDC+si-CAD	pIgA+si-GLDC+si-DHOOH
1	0.968171	0.387786	0.508152	0.285851
2	0.915945	0.556068	0.195242	0.954842
3	1.12766	0.718636	0.457973	0.192554
HK2	pIgA+si-NC	pIgA+si-GLDC	pIgA+si-GLDC+si-CAD	pIgA+si-GLDC+si-DHOOH
1	1.53333	0.296616	0.267325	0.425334
2	1.04006	0.20829	0.251158	0.609909
3	0.627056	0.186425	0.122995	0.145256
PGK1	pIgA+si-NC	pIgA+si-GLDC	pIgA+si-GLDC+si-CAD	pIgA+si-GLDC+si-DHOOH
1	1.16205	0.573024	0.380684	0.89296
2	1.02574	0.278677	0.375443	0.658231
3	0.838956	1.05458	0.609909	0.300756
PKM	pIgA+si-NC	pIgA+si-GLDC	pIgA+si-GLDC+si-CAD	pIgA+si-GLDC+si-DHOOH
1	1.16743	0.287839	0.248847	0.819794
2	0.802923	0.252321	0.0750155	0.540862
3	1.06683	0.634342	0.287839	0.295931
LDHA	pIgA+si-NC	pIgA+si-GLDC	pIgA+si-GLDC+si-CAD	pIgA+si-GLDC+si-DHOOH
1	0.712025	0.222211	0.664343	0.469761
2	2.14355	0.248273	0.456916	0.476319
3	0.655197	0.234881	0.812252	0.30566

## Sheet: G
	ECAR
		HMC			HMC+GLDC			HMC+GLDC+si-NC			HMC+GLDC+si-CAD			HMC+GLDC+si-DHODH
	mPH/min	#1	#2	#3	#1	#2	#3	#1	#2	#3	#1	#2	#3	#1	#2	#3
	1.3	7.5	6.8	9.4	21.3	17.4	26.6	18.5	20.4	23.6	11.7	10.7	14.3	12.2617	10.8	11.3
	9.95	7.3	9.1	8.3	31.2	16.8	30.4	29.3	26.3	30.9	14.8	14.9	15.2	12.4137	13.5	13.5
	18.5667	7	7.8	7.9	37.8	25.6	18.6	34.8	23.1	24.5	10.8	15.6	12.1	11.4011	12.4	13.7
	27.45	13.5	16.8	15.9	60.5	41.8	46.6	60.3	37.7	48.7	23.3	20.1	18.7	20.0952	18.9	15.5
	36.0667	18.9	20.8	12.5	67.5	47.2	37.5	69.7	31.2	40.3	26.3	19.7	23.5	24.1213	21.6	21.9
	44.6667	20.7	15.6	13.8	66.7	54.5	43.9	62.3	36.6	54.3	28.9	23.8	29.6	23.3693	24.5	29.7
	53.5	34.5	37.6	37.7	64.2	78.2	67.2	65.3	76.1	89.5	50.7	41.5	45.6	43.5	37.8	40.9
	62.1	31.2	31.5	46.3	61.3	85.4	70.5	61.6	64.7	75.6	34.8	37.8	47.5	44.8	35.9	37.4
	70.7167	33.8	33.4	39.1	60.8	70.5	76.6	60.9	53.5	61.2	48.6	50.9	34.2	38.6	34.8	35.9
	79.5333	15.2	18.6	10.4	48.7	37.8	40.7	51.2	35.2	40.2	15.2	27.2	14.2	14.2	18.2	13.8
	88.1333	11.1453	12.5	11.6	58.3	34.2	30.2	47.5	29.5	31.5	14.5	18.4	18.7	15.6	18.3	20.3
	96.7333	10.7231	14.8	12.7	34.5	27.6	23.7	41.7	35.5	27.5	13.6	21.3	19.4	18.6	15.6	15.8
	Basal glycolysis	NC	GLDC	GLDC+si-NC	GLDC+si-CAD	GLDC+si-DHODH
	1	7.9	21.7667	20.8333	12.2333	11.4539
	2	8.23333	26.1333	28.8333	14.9667	13.1379
	3	7.56667	27.3333	27.4667	12.8333	12.5004
	Glycolytic capacity	NC	GLDC	GLDC+si-NC	GLDC+si-CAD	GLDC+si-DHODH
	1	36.6	69.8667	76.9667	45.9333	40.7333
	2	36.3333	72.4	67.3	40.0333	39.3667
	3	35.4333	69.3	58.5333	44.5667	36.4333

## Sheet: H
	OCR
		HMC			HMC+GLDC			HMC+GLDC+si-NC			HMC+GLDC+si-CAD			HMC+GLDC+si-DHOOH
	pmol/min	#1	#2	#3	#1	#2	#3	#1	#2	#3	#1	#2	#3	#1	#2	#3
	1.3	100.8	114.6	108.9	96.1	90.1	87.4	85.4	108.3	97.7	104.7	119.6	117.4	112.1	106.3	112.4
	9.95	102.3	108.9	110.4	94.8	106.9	84.1	92.1	95.5	94.7	96.1	108.6	104.5	107.5	120.9	118.5
	18.5667	95.5	118.5	106.6	96.4	87.5	93.6	93.6	92.4	92.3	131.7	123.2	125.9	95.6	121.2	134.8
	27.45	19.3	17.7	28.2	20.3	39.4	28.6	33.8	20.6	36.7	24.6	26.1	23.4	16.4	15.4	14.5
	36.0667	22.9	13.9	16.5	30.5	25.6	31.6	26.3	25.3	25.9	19.5	18.5	28.1	20.5	17.4	16.7
	44.6667	23.8	21.6	21.3	38.5	32.8	40.8	17.5	27.5	27.9	25.7	24.1	25.1	17.5	26.5	21.3
	53.5	240.6	264.9	232.8	142.7	191.6	229.2	230.9	193.5	187.5	194.7	257.5	250.1	208.6	253.4	236.1
	62.1	245.8	229.7	277.9	175.6	209.2	206.1	185.1	183.2	197.5	213.3	217.1	234.4	185.5	279.6	172.8
	70.7167	207.8	253.9	203.8	203.6	254.6	158.8	175.3	159.4	207.1	246.5	234.5	215.6	225.6	250.6	248.9
	79.5333	13.4	26.9	32.2	38.3	28.5	38.7	31.2	20.6	36.1	35.4	24.1	31.2	16.9	23.4	16.5
	88.1333	17	31.3	35.7	27.5	31.6	30.6	26.4	26.7	24.6	28.7	26.6	24.6	24.8	17.5	23.1
	96.7333	13.3	25.9	25.6	25.3	25.7	26.3	21.5	22.1	28.9	22.3	31.7	28.5	20.5	18.7	25.4
	Basal OCR	NC	GLDC	GLDC+si-NC	GLDC+si-CAD	GLDC+si-DHODH
	1	108.1	91.2	97.1333	113.9	110.267
	2	107.2	95.2667	94.1	103.067	115.633
	3	106.867	92.5	92.7667	126.933	117.2
	Maximal respiration	NC	GLDC	GLDC+si-NC	GLDC+si-CAD	GLDC+si-DHODH
	1	246.1	187.833	203.967	234.1	232.7
	2	251.133	196.967	188.6	221.6	212.633
	3	221.833	205.667	180.6	232.2	241.7
