# Supplementary material for: Glycine decarboxylase advances IgA nephropathy by boosting mesangial cell proliferation through the pyrimidine pathway
Source: EMBO Mol Med. 2025 Oct 13;17(11):3039–63. doi: 10.1038/s44321-025-00315-2 (PMC12603144; doi:10.1038/s44321-025-00315-2)
Supplement: Supplementary file 7 — Source data Fig. 6 [file 44321_2025_315_MOESM7_ESM.zip]

Archive with 215 entries (206 files):
- Figure 6/
- Figure 6/F6.xlsx
- Figure 6/F6A/
- Figure 6/F6A/1-IgA/
- Figure 6/F6A/1-IgA/1-1 (1).jpg
- Figure 6/F6A/1-IgA/1-1 (2).jpg
- Figure 6/F6A/1-IgA/1-1 (3).jpg
- Figure 6/F6A/1-IgA/1-2 (1).jpg
- Figure 6/F6A/1-IgA/1-2 (2).jpg
- Figure 6/F6A/1-IgA/1-2 (3).jpg
- Figure 6/F6A/1-IgA/1-3 (1).jpg
- Figure 6/F6A/1-IgA/1-3 (2).jpg
- Figure 6/F6A/1-IgA/1-3 (3).jpg
- Figure 6/F6A/1-IgA/1-4 (1).jpg
- Figure 6/F6A/1-IgA/1-4 (2).jpg
- Figure 6/F6A/1-IgA/1-4 (3).jpg
- Figure 6/F6A/1-IgA/1-5 (1).jpg
- Figure 6/F6A/1-IgA/1-5 (2).jpg
- Figure 6/F6A/1-IgA/1-5 (3).jpg
- Figure 6/F6A/1-IgA/1-6 (1).jpg
- Figure 6/F6A/1-IgA/1-6 (2).jpg
- Figure 6/F6A/1-IgA/1-6 (3).jpg
- Figure 6/F6A/1-IgA/2-1 (1).jpg
- Figure 6/F6A/1-IgA/2-1 (2).jpg
- Figure 6/F6A/1-IgA/2-1 (3).jpg
- Figure 6/F6A/1-IgA/2-2 (1).jpg
- Figure 6/F6A/1-IgA/2-2 (2).jpg
- Figure 6/F6A/1-IgA/2-2 (3).jpg
- Figure 6/F6A/1-IgA/2-3 (1).jpg
- Figure 6/F6A/1-IgA/2-3 (2).jpg
- Figure 6/F6A/1-IgA/2-3 (3).jpg
- Figure 6/F6A/1-IgA/2-4 (1).jpg
- Figure 6/F6A/1-IgA/2-4 (2).jpg
- Figure 6/F6A/1-IgA/2-4 (3).jpg
- Figure 6/F6A/1-IgA/2-5 (1).jpg
- Figure 6/F6A/1-IgA/2-5 (2).jpg
- Figure 6/F6A/1-IgA/2-5 (3).jpg
- Figure 6/F6A/1-IgA/2-6 (1).jpg
- Figure 6/F6A/1-IgA/2-6 (2).jpg
- Figure 6/F6A/1-IgA/2-6 (3).jpg
- Figure 6/F6A/1-IgA/3-1 (1).jpg
- Figure 6/F6A/1-IgA/3-1 (2).jpg
- Figure 6/F6A/1-IgA/3-2 (1).jpg
- Figure 6/F6A/1-IgA/3-2 (2).jpg
- Figure 6/F6A/1-IgA/3-2 (3).jpg
- Figure 6/F6A/1-IgA/3-3 (1).jpg
- Figure 6/F6A/1-IgA/3-3 (2).jpg
- Figure 6/F6A/1-IgA/3-3 (3).jpg
- Figure 6/F6A/1-IgA/3-4 (1).jpg
- Figure 6/F6A/1-IgA/3-4 (2).jpg
- Figure 6/F6A/1-IgA/3-4 (3).jpg
- Figure 6/F6A/1-IgA/3-5 (1).jpg
- Figure 6/F6A/1-IgA/3-5 (2).jpg
- Figure 6/F6A/1-IgA/3-5 (3).jpg
- Figure 6/F6A/1-IgA/3-6 (1).jpg
- Figure 6/F6A/1-IgA/3-6 (2).jpg
- Figure 6/F6A/1-IgA/3-6 (3).jpg
- Figure 6/F6A/1-IgA/4-1 (1).jpg
- Figure 6/F6A/1-IgA/4-1 (2).jpg
- Figure 6/F6A/1-IgA/4-1 (3).jpg
- Figure 6/F6A/1-IgA/4-2 (1).jpg
- Figure 6/F6A/1-IgA/4-2 (2).jpg
- Figure 6/F6A/1-IgA/4-2 (3).jpg
- Figure 6/F6A/1-IgA/4-3 (1).jpg
- Figure 6/F6A/1-IgA/4-3 (2).jpg
- Figure 6/F6A/1-IgA/4-3 (3).jpg
- Figure 6/F6A/1-IgA/4-4 (1).jpg
- Figure 6/F6A/1-IgA/4-4 (2).jpg
- Figure 6/F6A/1-IgA/4-4 (3).jpg
- Figure 6/F6A/1-IgA/4-5 (1).jpg
- Figure 6/F6A/1-IgA/4-5 (2).jpg
- Figure 6/F6A/1-IgA/4-5 (3).jpg
- Figure 6/F6A/1-IgA/4-6 (1).jpg
- Figure 6/F6A/1-IgA/4-6 (2).jpg
- Figure 6/F6A/1-IgA/4-6 (3).jpg
- Figure 6/F6A/2-C3/
- Figure 6/F6A/2-C3/1-1 (1).jpg
- Figure 6/F6A/2-C3/1-1 (2).jpg
- Figure 6/F6A/2-C3/1-1 (3).jpg
- Figure 6/F6A/2-C3/1-2 (1).jpg
- Figure 6/F6A/2-C3/1-2 (2).jpg
- Figure 6/F6A/2-C3/1-2 (3).jpg
- Figure 6/F6A/2-C3/1-3 (1).jpg
- Figure 6/F6A/2-C3/1-3 (2).jpg
- Figure 6/F6A/2-C3/1-3 (3).jpg
- Figure 6/F6A/2-C3/1-4 (1).jpg
- Figure 6/F6A/2-C3/1-4 (2).jpg
- Figure 6/F6A/2-C3/1-4 (3).jpg
- Figure 6/F6A/2-C3/1-5 (1).jpg
- Figure 6/F6A/2-C3/1-5 (2).jpg
- Figure 6/F6A/2-C3/1-5 (3).jpg
- Figure 6/F6A/2-C3/1-6 (1).jpg
- Figure 6/F6A/2-C3/1-6 (2).jpg
- Figure 6/F6A/2-C3/1-6 (3).jpg
- Figure 6/F6A/2-C3/2-1 (1).jpg
- Figure 6/F6A/2-C3/2-1 (2).jpg
- Figure 6/F6A/2-C3/2-1 (3).jpg
- Figure 6/F6A/2-C3/2-2 (1).jpg
- Figure 6/F6A/2-C3/2-2 (2).jpg
- Figure 6/F6A/2-C3/2-2 (3).jpg
- Figure 6/F6A/2-C3/2-3 (1).jpg
- Figure 6/F6A/2-C3/2-3 (2).jpg
- Figure 6/F6A/2-C3/2-3 (3).jpg
- Figure 6/F6A/2-C3/2-4 (1).jpg
- Figure 6/F6A/2-C3/2-4 (2).jpg
- Figure 6/F6A/2-C3/2-4 (3).jpg
- Figure 6/F6A/2-C3/2-5 (1).jpg
- Figure 6/F6A/2-C3/2-5 (2).jpg
- Figure 6/F6A/2-C3/2-5 (3).jpg
- Figure 6/F6A/2-C3/2-6 (1).jpg
- Figure 6/F6A/2-C3/2-6 (2).jpg
- Figure 6/F6A/2-C3/2-6 (3).jpg
- Figure 6/F6A/2-C3/3-1 (1).jpg
- Figure 6/F6A/2-C3/3-1 (2).jpg
- Figure 6/F6A/2-C3/3-1 (3).jpg
- Figure 6/F6A/2-C3/3-2 (1).jpg
- Figure 6/F6A/2-C3/3-2 (2).jpg
- Figure 6/F6A/2-C3/3-2 (3).jpg
- Figure 6/F6A/2-C3/3-3 (1).jpg
- Figure 6/F6A/2-C3/3-3 (2).jpg
- Figure 6/F6A/2-C3/3-3 (3).jpg
- Figure 6/F6A/2-C3/3-4 (1).jpg
- Figure 6/F6A/2-C3/3-4 (2).jpg
- Figure 6/F6A/2-C3/3-4 (3).jpg
- Figure 6/F6A/2-C3/3-5 (1).jpg
- Figure 6/F6A/2-C3/3-5 (2).jpg
- Figure 6/F6A/2-C3/3-5 (3).jpg
- Figure 6/F6A/2-C3/3-6 (1).jpg
- Figure 6/F6A/2-C3/3-6 (2).jpg
- Figure 6/F6A/2-C3/3-6 (3).jpg
- Figure 6/F6A/2-C3/4-1 (1).jpg
- Figure 6/F6A/2-C3/4-1 (2).jpg
- Figure 6/F6A/2-C3/4-1 (3).jpg
- Figure 6/F6A/2-C3/4-2 (1).jpg
- Figure 6/F6A/2-C3/4-2 (2).jpg
- Figure 6/F6A/2-C3/4-2 (3).jpg
- Figure 6/F6A/2-C3/4-3 (1).jpg
- Figure 6/F6A/2-C3/4-3 (2).jpg
- Figure 6/F6A/2-C3/4-3 (3).jpg
- Figure 6/F6A/2-C3/4-4 (1).jpg
- Figure 6/F6A/2-C3/4-4 (2).jpg
- Figure 6/F6A/2-C3/4-4 (3).jpg
- Figure 6/F6A/2-C3/4-5 (1).jpg
- Figure 6/F6A/2-C3/4-5 (2).jpg
- Figure 6/F6A/2-C3/4-5 (3).jpg
- Figure 6/F6A/2-C3/4-6 (1).jpg
- Figure 6/F6A/2-C3/4-6 (2).jpg
- Figure 6/F6A/2-C3/4-6 (3).jpg
- Figure 6/F6A/3-PAS/
- Figure 6/F6A/3-PAS/1.jpg
- Figure 6/F6A/3-PAS/2.jpg
- Figure 6/F6A/3-PAS/3.jpg
- Figure 6/F6A/3-PAS/4.jpg
- Figure 6/F6B/
- Figure 6/F6B/1-GLDC-PDGFRbeta/
- Figure 6/F6B/1-GLDC-PDGFRbeta/1-1 (1).jpg
- Figure 6/F6B/1-GLDC-PDGFRbeta/1-1 (2).jpg
- Figure 6/F6B/1-GLDC-PDGFRbeta/1-1 (3).jpg
- Figure 6/F6B/1-GLDC-PDGFRbeta/1-1 (4).jpg
- Figure 6/F6B/1-GLDC-PDGFRbeta/1-2 (1).jpg
- Figure 6/F6B/1-GLDC-PDGFRbeta/1-2 (2).jpg
- Figure 6/F6B/1-GLDC-PDGFRbeta/1-2 (3).jpg
- Figure 6/F6B/1-GLDC-PDGFRbeta/1-2 (4).jpg
- Figure 6/F6B/1-GLDC-PDGFRbeta/2-1 (1).jpg
- Figure 6/F6B/1-GLDC-PDGFRbeta/2-1 (2).jpg
- Figure 6/F6B/1-GLDC-PDGFRbeta/2-1 (3).jpg
- Figure 6/F6B/1-GLDC-PDGFRbeta/2-1 (4).jpg
- Figure 6/F6B/1-GLDC-PDGFRbeta/2-2 (1).jpg
- Figure 6/F6B/1-GLDC-PDGFRbeta/2-2 (2).jpg
- Figure 6/F6B/1-GLDC-PDGFRbeta/2-2 (3).jpg
- Figure 6/F6B/1-GLDC-PDGFRbeta/2-2 (4).jpg
- Figure 6/F6B/1-GLDC-PDGFRbeta/3-1 (1).jpg
- Figure 6/F6B/1-GLDC-PDGFRbeta/3-1 (2).jpg
- Figure 6/F6B/1-GLDC-PDGFRbeta/3-1 (3).jpg
- Figure 6/F6B/1-GLDC-PDGFRbeta/3-1 (4).jpg
- Figure 6/F6B/1-GLDC-PDGFRbeta/3-2 (1).jpg
- Figure 6/F6B/1-GLDC-PDGFRbeta/3-2 (2).jpg
- Figure 6/F6B/1-GLDC-PDGFRbeta/3-2 (3).jpg
- Figure 6/F6B/1-GLDC-PDGFRbeta/3-2 (4).jpg
- Figure 6/F6B/1-GLDC-PDGFRbeta/4-1 (1).jpg
- Figure 6/F6B/1-GLDC-PDGFRbeta/4-1 (2).jpg
- Figure 6/F6B/1-GLDC-PDGFRbeta/4-1 (3).jpg
- Figure 6/F6B/1-GLDC-PDGFRbeta/4-1 (4).jpg
- Figure 6/F6B/1-GLDC-PDGFRbeta/4-2 (1).jpg
- Figure 6/F6B/1-GLDC-PDGFRbeta/4-2 (2).jpg
- Figure 6/F6B/1-GLDC-PDGFRbeta/4-2 (3).jpg
- Figure 6/F6B/1-GLDC-PDGFRbeta/4-2 (4).jpg
- Figure 6/F6B/2-CD68/
- Figure 6/F6B/2-CD68/1 (1).jpg
- Figure 6/F6B/2-CD68/1 (2).jpg
- Figure 6/F6B/2-CD68/2 (1).jpg
- Figure 6/F6B/2-CD68/2 (2).jpg
- Figure 6/F6B/2-CD68/3 (1).jpg
- Figure 6/F6B/2-CD68/3 (2).jpg
- Figure 6/F6B/2-CD68/4 (1).jpg
- Figure 6/F6B/2-CD68/4 (2).jpg
- Figure 6/F6C/
- Figure 6/F6C/1-1-MCP-1.jpg
- Figure 6/F6C/1-2-MCP-1.jpg
- Figure 6/F6C/1-3-MCP-1.jpg
- Figure 6/F6C/1-4-MCP-1.jpg
- Figure 6/F6C/1-5-MCP-1.jpg
- Figure 6/F6C/1-6-MCP-1.jpg
- Figure 6/F6C/2-1-IL-6.jpg
- Figure 6/F6C/2-2-IL-6.jpg
- Figure 6/F6C/2-3-IL-6.jpg
- Figure 6/F6C/2-4-IL-6.jpg
- Figure 6/F6C/2-5-IL-6.jpg
- Figure 6/F6C/2-6-IL-6.jpg
- Figure 6/F6C/3-1-beta-actin.jpg
- Figure 6/F6C/3-2-beta-actin.jpg
- Figure 6/F6C/3-3-beta-actin.jpg
- Figure 6/F6C/3-4-beta-actin.jpg
- Figure 6/F6C/3-5-beta-actin.jpg
- Figure 6/F6C/3-6-beta-actin.jpg
