# Supplementary material for: Glycine decarboxylase advances IgA nephropathy by boosting mesangial cell proliferation through the pyrimidine pathway
Source: EMBO Mol Med. 2025 Oct 13;17(11):3039–63. doi: 10.1038/s44321-025-00315-2 (PMC12603144; doi:10.1038/s44321-025-00315-2)
Supplement: Supplementary file 7 — Source data Fig. 6 [file 44321_2025_315_MOESM7_ESM.zip › Figure 6/F6.xlsx]

## Sheet: F6A
IgA area(%)/glomerulus	Control	IgA	IgA+AAV-sh-NC	IgA+AAV-sh-GLDC
1	0.121	28.867	31.25	25.083
2	0	8.421	16.956	16.942
3	0.313	13.314	12.714	9.663
4	0.145	21.321	10.636	9.758
5	0.702	20.234	8.384	13.663
6	0.3	19.097	15.227	11.396
C3 area(%)/glomerulus	Control	IgA	IgA+AAV-sh-NC	IgA+AAV-sh-GLDC
1	0	20.1	22.088	11.605
2	0	13.6	19.529	2.897
3	0.713	29.117	18.438	4.333
4	0.12	15.54	26.982	3.5
5	0.324	27.266	14.795	7.487
6	0.07	35.37	21.245	9.588

## Sheet: F6C
	MCP-1	G1	G2	G3	G4			IL-6	G1	G2	G3	G4
	1	0.867421	1.08637	1.09725	0.955503			1	0.538296	0.974469	1.02207	0.942719
	2	0.513667	1.40194	1.41926	0.906029			2	0.220543	1.01635	0.958013	0.540827
	3	0.496508	1.06218	1.17198	0.806452			3	0.217895	0.873131	1.21224	0.508983
	4	0.700264	1.63032	1.72582	0.869576			4	0.238912	1.03534	1.13067	0.525055
	5	0.454501	0.917482	0.865544	0.521514			5	0.442115	0.767808	0.768372	0.503728
	6	0.527327	0.871784	0.855022	0.584978			6	0.460809	1.04454	0.976541	0.748374
	Relative MCP-1	G1	G2	G3	G4			Relative IL-6	G1	G2	G3	G4
	1	1.46207	1.83111	1.84946	1.61054			1	1.52451	2.75979	2.89459	2.66987
	2	0.865806	2.36303	2.39222	1.52715			2	0.624599	2.87841	2.71319	1.53167
	3	0.836885	1.79035	1.97541	1.35931			3	0.617101	2.47279	3.43318	1.44149
	4	1.18032	2.74797	2.90894	1.46571			4	0.676623	2.93219	3.20217	1.48701
	5	0.76608	1.54645	1.45891	0.879033			5	1.25211	2.17451	2.1761	1.42661
	6	0.888832	1.46943	1.44117	0.986003			6	1.30506	2.95824	2.76566	2.11947
