# Supplementary material for: Glycine decarboxylase advances IgA nephropathy by boosting mesangial cell proliferation through the pyrimidine pathway
Source: EMBO Mol Med. 2025 Oct 13;17(11):3039–63. doi: 10.1038/s44321-025-00315-2 (PMC12603144; doi:10.1038/s44321-025-00315-2)
Supplement: Supplementary file 8 — Source data Fig. 7 [file 44321_2025_315_MOESM8_ESM.zip › Figure 7/F7.xlsx]

## Sheet: F7A
IgAN vs Control
pathway_id	pathway_name	Pvalue	-Log10(Pvalue)	FDR	Impact	Compound_name
mmu05230	Central carbon metabolism in cancer	2.84968e-05	4.54520336730812	0.0035621	0.2973	L-Aspartic acid; Arginine; L-Glutamine; METHIONINE; Phosphoenolpyruvic acid; L-Tryptophan; L-Phenylalanine; L-Tyrosine; L-Asparagine; Citric acid; L-Isoleucine
mmu04974	Protein digestion and absorption	0.000307749	3.51180300955899	0.0192343	0.234	L-Aspartic acid; Arginine; L-Glutamine; METHIONINE; L-Tryptophan; L-Phenylalanine; L-Tyrosine; L-Asparagine; Histamine; L-Isoleucine; Tyramine
mmu04978	Mineral absorption	0.00324975	2.48814965561956	0.135406	0.2414	Phosphate; L-Glutamine; METHIONINE; L-Tryptophan; L-Phenylalanine; L-Asparagine; L-Isoleucine
mmu00240	Pyrimidine metabolism	0.00449498	2.34727253040965	0.140468	0.2825	Uridine 5'-diphosphate; L-Glutamine; Uracil; Thymidine; Orotic acid; Uridine; dTDP; Ureidosuccinic acid; Cytidine; Pseudouridine; 3-CMP
mmu00970	Aminoacyl-tRNA biosynthesis	0.00942267	2.02582605155882	0.235567	0.1286	L-Aspartic acid; Arginine; L-Glutamine; METHIONINE; L-Tryptophan; L-Phenylalanine; L-Tyrosine; L-Asparagine; L-Isoleucine
mmu05034	Alcoholism	0.0287302	1.54166148376611	0.595643	0.3	L-Tyrosine; Adenosine; L-Dopa
mmu00400	Phenylalanine, tyrosine and tryptophan biosynthesis	0.033356	1.47682583547933	0.595643	0.2564	Phosphoenolpyruvic acid; L-Tryptophan; L-Phenylalanine; L-Tyrosine; 2-Aminobenzoic acid; Fructose 1-phosphate
mmu00250	Alanine, aspartate and glutamate metabolism	0.0433053	1.36345935597951	0.676645	0.3185	L-Aspartic acid; L-Glutamine; L-Asparagine; Citric acid; Ureidosuccinic acid
mmu04080	Neuroactive ligand-receptor interaction	0.0763093	1.11742241842978	0.94993	0.1321	Uridine 5'-diphosphate; L-Aspartic acid; Adenosine; Histamine; Tyramine; Lipoxin A4; Anandamide
mmu04071	Sphingolipid signaling pathway	0.0840243	1.07559510777417	0.94993	0.2	Adenosine; O-Phosphoethanolamine; Sphinganine
mmu00600	Sphingolipid metabolism	0.096298	1.01638270585336	0.94993	0.1226	O-Phosphoethanolamine; Sphinganine; Galactosylsphingosine; 3-Dehydrosphinganine; Phytosphingosine
mmu00270	Cysteine and methionine metabolism	0.0966885	1.0146251759249	0.94993	0.333	S-Adenosylhomocysteine; L-Aspartic acid; METHIONINE; Homocysteine; L-Homoserine; 2-Aminoacrylic acid; 1,2-Dihydroxy-3-keto-5-methylthiopentene; gamma-Glutamyl-alpha-aminobutyrate
mmu05030	Cocaine addiction	0.104701	0.980047300003176	0.94993	0.25	L-Tyrosine; L-Dopa
mmu05012	Parkinson disease	0.106392	0.973090563174102	0.94993	0.1538	Phosphate; L-Tyrosine; Adenosine; L-Dopa
mmu04148	Efferocytosis	0.129289	0.888440057887899	0.974884	0.1667	Arginine; METHIONINE; Lipoxin A4
IgAN+AAV-sh-GLDC vs IgAN+AAV-sh-NC
pathway_id	pathway_name	Pvalue	-Log10(Pvalue)	FDR	Impact	Compound_name
mmu04974	Protein digestion and absorption	0.0111638	1.95218959519067	0.577752	0.1489	Arginine; L-Tryptophan; L-Phenylalanine; L-Asparagine; Histamine; L-Isoleucine; Tyramine
mmu05230	Central carbon metabolism in cancer	0.0123068	1.90985546249743	0.577752	0.1622	Arginine; Phosphoenolpyruvic acid; L-Tryptophan; L-Phenylalanine; L-Asparagine; L-Isoleucine
mmu04978	Mineral absorption	0.0169927	1.76973740280339	0.577752	0.1724	Phosphate; L-Tryptophan; L-Phenylalanine; L-Asparagine; L-Isoleucine
mmu00400	Phenylalanine, tyrosine and tryptophan biosynthesis	0.0359391	1.44443319656201	0.916446	0.1795	Phosphoenolpyruvic acid; L-Tryptophan; L-Phenylalanine; 2-Aminobenzoic acid; Fructose 1-phosphate
mmu00240	Pyrimidine metabolism	0.051787	1.285779170511	0.999355	0.1538	Uridine 5'-diphosphate; Uracil; Uridine; dTDP; Cytidine; Pseudouridine; 3-CMP
mmu04217	Necroptosis	0.0958606	1.01835980966061	0.999355	0.2	arachidonic acid; Sphingosine
mmu00232	Caffeine metabolism	0.108962	0.962725721609084	0.999355	0.0857	Caffeine; 7-Methylxanthosine; 3-Methylxanthine
mmu04664	Fc epsilon RI signaling pathway	0.113191	0.946187667278846	0.999355	0.1818	arachidonic acid; Histamine
mmu00970	Aminoacyl-tRNA biosynthesis	0.14097	0.850874162343665	0.999355	0.0714	Arginine; L-Tryptophan; L-Phenylalanine; L-Asparagine; L-Isoleucine
mmu00270	Cysteine and methionine metabolism	0.14432	0.840673776658911	0.999355	0.1173	S-Adenosylhomocysteine; 5'-Methylthioadenosine; L-Homoserine; 2-Aminoacrylic acid; 1,2-Dihydroxy-3-keto-5-methylthiopentene; gamma-Glutamyl-alpha-aminobutyrate
mmu05146	Amoebiasis	0.149902	0.824192202554149	0.999355	0.1538	Arginine; arachidonic acid
mmu05145	Toxoplasmosis	0.151496	0.819597562537808	0.999355	0.3333	Lipoxin A4
mmu04726	Serotonergic synapse	0.1828	0.738022841884646	0.999355	0.0952	L-Tryptophan; arachidonic acid; 5-HpETE; Prostaglandin A2
mmu04071	Sphingolipid signaling pathway	0.188565	0.724537905000793	0.999355	0.1333	Sphingosine; O-Phosphoethanolamine
mmu04150	mTOR signaling pathway	0.196737	0.706113663425735	0.999355	0.25	Arginine

## Sheet: F7B
3-CMP	Control	IgA	IgA+AAV-sh-NC	IgA+AAV-sh-GLDC
1	1.1851	3.90459	3.30688	0.367661
2	0.76505	3.92687	1.66901	0.757175
3	1.16452	4.38354	3.11812	1.1352
4	1.18453	3.24671	2.99044	0.65576
5	0.858641	2.79424	2.10915	1.19161
6	0.842152	3.80604	2.20937	1.13176
dTDP	Control	IgA	IgA+AAV-sh-NC	IgA+AAV-sh-GLDC
1	0.217166	81.0766	45.355	0.0943962
2	0.0429304	75.7814	18.1373	0.111923
3	1.48912	68.4176	43.4824	0.26818
4	1.45409	56.5369	43.6158	0.145324
5	0.395871	52.3365	26.4337	0.234398
6	2.40083	55.3481	19.5674	0.396216
L-Glutamine	Control	IgA	IgA+AAV-sh-NC	IgA+AAV-sh-GLDC
1	1.0343	2.31702	1.10959	1.01316
2	0.820233	2.66148	1.57138	1.21702
3	0.936074	2.69404	1.49242	0.789897
4	0.964901	3.92332	1.61153	1.08016
5	0.988779	4.57374	1.01515	1.09725
6	1.25572	2.56322	1.07116	1.31579
Thymidine	Control	IgA	IgA+AAV-sh-NC	IgA+AAV-sh-GLDC
1	0.109161	4.19874	0.115166	0.116852
2	0.589512	4.35118	0.0787236	0.747324
3	1.08608	4.55378	0.0781075	0.11664
4	1.40723	1.81532	3.95502	0.0374724
5	1.8357	2.15958	4.47467	1.16756
6	0.972315	3.38456	2.6561	0.158667

## Sheet: F7C-D
F7C
Lactate	Control	IgA	IgA+AAV-sh-NC	IgA+AAV-sh-GLDC
1	0.64	3.25	3.48	1.18
2	0.57	1.65	4.09	0.67
3	1.56	2.46	2.76	1.46
4	1.15	1.43	3.61	0.47
5	1.79	4.35	2.81	1.65
6	0.29	3.18	1.7	2.17
F7D
Glycine	Control	IgA	IgA+AAV-sh-NC	IgA+AAV-sh-GLDC
1	1.16	0.32	0.19	1.28
2	0.45	0.55	0.41	0.87
3	1.57	0.17	0.25	0.94
4	0.81	0.19	0.53	0.73
5	0.76	0.25	0.87	1.67
6	1.25	0.87	0.72	1.75
