# Supplementary material for: Glycine decarboxylase advances IgA nephropathy by boosting mesangial cell proliferation through the pyrimidine pathway
Source: EMBO Mol Med. 2025 Oct 13;17(11):3039–63. doi: 10.1038/s44321-025-00315-2 (PMC12603144; doi:10.1038/s44321-025-00315-2)
Supplement: Supplementary file 9 — Figure EV1 Source Data [file 44321_2025_315_MOESM9_ESM.zip]

Archive with 614 entries (595 files):
- Figure EV1/
- __MACOSX/._Figure EV1
- Figure EV1/EV1D/
- __MACOSX/Figure EV1/._EV1D
- Figure EV1/EV1E/
- __MACOSX/Figure EV1/._EV1E
- Figure EV1/EV1B.xlsx
- __MACOSX/Figure EV1/._EV1B.xlsx
- Figure EV1/EV1C.csv
- __MACOSX/Figure EV1/._EV1C.csv
- Figure EV1/EV1A/
- __MACOSX/Figure EV1/._EV1A
- Figure EV1/EV1D/3-Claudin-1-GLDC/
- __MACOSX/Figure EV1/EV1D/._3-Claudin-1-GLDC
- Figure EV1/EV1D/2-CD31-GLDC/
- __MACOSX/Figure EV1/EV1D/._2-CD31-GLDC
- Figure EV1/EV1D/1-Podocin-GLDC/
- __MACOSX/Figure EV1/EV1D/._1-Podocin-GLDC
- Figure EV1/EV1E/IgAN (4).tif
- __MACOSX/Figure EV1/EV1E/._IgAN (4).tif
- Figure EV1/EV1E/Control (1).tif
- __MACOSX/Figure EV1/EV1E/._Control (1).tif
- Figure EV1/EV1E/IgAN (2).tif
- __MACOSX/Figure EV1/EV1E/._IgAN (2).tif
- Figure EV1/EV1E/IgAN (3).tif
- __MACOSX/Figure EV1/EV1E/._IgAN (3).tif
- Figure EV1/EV1E/IgAN (1).tif
- __MACOSX/Figure EV1/EV1E/._IgAN (1).tif
- Figure EV1/EV1E/Control (4).tif
- __MACOSX/Figure EV1/EV1E/._Control (4).tif
- Figure EV1/EV1E/Control (3).tif
- __MACOSX/Figure EV1/EV1E/._Control (3).tif
- Figure EV1/EV1E/Control (2).tif
- __MACOSX/Figure EV1/EV1E/._Control (2).tif
- Figure EV1/EV1A/GSE141295-DEG gene.xlsx
- __MACOSX/Figure EV1/EV1A/._GSE141295-DEG gene.xlsx
- Figure EV1/EV1A/Dendrogram plot.xlsx
- __MACOSX/Figure EV1/EV1A/._Dendrogram plot.xlsx
- Figure EV1/EV1D/3-Claudin-1-GLDC/LEE III/
- __MACOSX/Figure EV1/EV1D/3-Claudin-1-GLDC/._LEE III
- Figure EV1/EV1D/3-Claudin-1-GLDC/LEE II/
- __MACOSX/Figure EV1/EV1D/3-Claudin-1-GLDC/._LEE II
- Figure EV1/EV1D/3-Claudin-1-GLDC/LEE V/
- __MACOSX/Figure EV1/EV1D/3-Claudin-1-GLDC/._LEE V
- Figure EV1/EV1D/3-Claudin-1-GLDC/LEE IV/
- __MACOSX/Figure EV1/EV1D/3-Claudin-1-GLDC/._LEE IV
- Figure EV1/EV1D/2-CD31-GLDC/LEE III/
- __MACOSX/Figure EV1/EV1D/2-CD31-GLDC/._LEE III
- Figure EV1/EV1D/2-CD31-GLDC/LEE II/
- __MACOSX/Figure EV1/EV1D/2-CD31-GLDC/._LEE II
- Figure EV1/EV1D/2-CD31-GLDC/LEE V/
- __MACOSX/Figure EV1/EV1D/2-CD31-GLDC/._LEE V
- Figure EV1/EV1D/2-CD31-GLDC/LEE IV/
- __MACOSX/Figure EV1/EV1D/2-CD31-GLDC/._LEE IV
- Figure EV1/EV1D/1-Podocin-GLDC/LEE III/
- __MACOSX/Figure EV1/EV1D/1-Podocin-GLDC/._LEE III
- Figure EV1/EV1D/1-Podocin-GLDC/LEE II/
- __MACOSX/Figure EV1/EV1D/1-Podocin-GLDC/._LEE II
- Figure EV1/EV1D/1-Podocin-GLDC/LEE V/
- __MACOSX/Figure EV1/EV1D/1-Podocin-GLDC/._LEE V
- Figure EV1/EV1D/1-Podocin-GLDC/LEE IV/
- __MACOSX/Figure EV1/EV1D/1-Podocin-GLDC/._LEE IV
- Figure EV1/EV1D/3-Claudin-1-GLDC/LEE III/3 (1).jpg
- __MACOSX/Figure EV1/EV1D/3-Claudin-1-GLDC/LEE III/._3 (1).jpg
- Figure EV1/EV1D/3-Claudin-1-GLDC/LEE III/6 (2).jpg
- __MACOSX/Figure EV1/EV1D/3-Claudin-1-GLDC/LEE III/._6 (2).jpg
- Figure EV1/EV1D/3-Claudin-1-GLDC/LEE III/5 (4).jpg
- __MACOSX/Figure EV1/EV1D/3-Claudin-1-GLDC/LEE III/._5 (4).jpg
- Figure EV1/EV1D/3-Claudin-1-GLDC/LEE III/2 (1).jpg
- __MACOSX/Figure EV1/EV1D/3-Claudin-1-GLDC/LEE III/._2 (1).jpg
- Figure EV1/EV1D/3-Claudin-1-GLDC/LEE III/6 (3).jpg
- __MACOSX/Figure EV1/EV1D/3-Claudin-1-GLDC/LEE III/._6 (3).jpg
- Figure EV1/EV1D/3-Claudin-1-GLDC/LEE III/4 (4).jpg
- __MACOSX/Figure EV1/EV1D/3-Claudin-1-GLDC/LEE III/._4 (4).jpg
- Figure EV1/EV1D/3-Claudin-1-GLDC/LEE III/4 (3).jpg
- __MACOSX/Figure EV1/EV1D/3-Claudin-1-GLDC/LEE III/._4 (3).jpg
- Figure EV1/EV1D/3-Claudin-1-GLDC/LEE III/6 (4).jpg
- __MACOSX/Figure EV1/EV1D/3-Claudin-1-GLDC/LEE III/._6 (4).jpg
- Figure EV1/EV1D/3-Claudin-1-GLDC/LEE III/5 (2).jpg
- __MACOSX/Figure EV1/EV1D/3-Claudin-1-GLDC/LEE III/._5 (2).jpg
- Figure EV1/EV1D/3-Claudin-1-GLDC/LEE III/5 (3).jpg
- __MACOSX/Figure EV1/EV1D/3-Claudin-1-GLDC/LEE III/._5 (3).jpg
- Figure EV1/EV1D/3-Claudin-1-GLDC/LEE III/1 (1).jpg
- __MACOSX/Figure EV1/EV1D/3-Claudin-1-GLDC/LEE III/._1 (1).jpg
- Figure EV1/EV1D/3-Claudin-1-GLDC/LEE III/4 (2).jpg
- __MACOSX/Figure EV1/EV1D/3-Claudin-1-GLDC/LEE III/._4 (2).jpg
- Figure EV1/EV1D/3-Claudin-1-GLDC/LEE III/2 (4).jpg
- __MACOSX/Figure EV1/EV1D/3-Claudin-1-GLDC/LEE III/._2 (4).jpg
- Figure EV1/EV1D/3-Claudin-1-GLDC/LEE III/1 (2).jpg
- __MACOSX/Figure EV1/EV1D/3-Claudin-1-GLDC/LEE III/._1 (2).jpg
- Figure EV1/EV1D/3-Claudin-1-GLDC/LEE III/4 (1).jpg
- __MACOSX/Figure EV1/EV1D/3-Claudin-1-GLDC/LEE III/._4 (1).jpg
- Figure EV1/EV1D/3-Claudin-1-GLDC/LEE III/3 (4).jpg
- __MACOSX/Figure EV1/EV1D/3-Claudin-1-GLDC/LEE III/._3 (4).jpg
- Figure EV1/EV1D/3-Claudin-1-GLDC/LEE III/1 (3).jpg
- __MACOSX/Figure EV1/EV1D/3-Claudin-1-GLDC/LEE III/._1 (3).jpg
- Figure EV1/EV1D/3-Claudin-1-GLDC/LEE III/5 (1).jpg
- __MACOSX/Figure EV1/EV1D/3-Claudin-1-GLDC/LEE III/._5 (1).jpg
- Figure EV1/EV1D/3-Claudin-1-GLDC/LEE III/2 (2).jpg
- __MACOSX/Figure EV1/EV1D/3-Claudin-1-GLDC/LEE III/._2 (2).jpg
- Figure EV1/EV1D/3-Claudin-1-GLDC/LEE III/1 (4).jpg
- __MACOSX/Figure EV1/EV1D/3-Claudin-1-GLDC/LEE III/._1 (4).jpg
- Figure EV1/EV1D/3-Claudin-1-GLDC/LEE III/3 (3).jpg
- __MACOSX/Figure EV1/EV1D/3-Claudin-1-GLDC/LEE III/._3 (3).jpg
- Figure EV1/EV1D/3-Claudin-1-GLDC/LEE III/3 (2).jpg
- __MACOSX/Figure EV1/EV1D/3-Claudin-1-GLDC/LEE III/._3 (2).jpg
- Figure EV1/EV1D/3-Claudin-1-GLDC/LEE III/6 (1).jpg
- __MACOSX/Figure EV1/EV1D/3-Claudin-1-GLDC/LEE III/._6 (1).jpg
- Figure EV1/EV1D/3-Claudin-1-GLDC/LEE III/2 (3).jpg
- __MACOSX/Figure EV1/EV1D/3-Claudin-1-GLDC/LEE III/._2 (3).jpg
- Figure EV1/EV1D/3-Claudin-1-GLDC/LEE II/2 (1).jpg
- __MACOSX/Figure EV1/EV1D/3-Claudin-1-GLDC/LEE II/._2 (1).jpg
- Figure EV1/EV1D/3-Claudin-1-GLDC/LEE II/1 (1).jpg
- __MACOSX/Figure EV1/EV1D/3-Claudin-1-GLDC/LEE II/._1 (1).jpg
- Figure EV1/EV1D/3-Claudin-1-GLDC/LEE II/2 (4).jpg
- __MACOSX/Figure EV1/EV1D/3-Claudin-1-GLDC/LEE II/._2 (4).jpg
- Figure EV1/EV1D/3-Claudin-1-GLDC/LEE II/1 (2).jpg
- __MACOSX/Figure EV1/EV1D/3-Claudin-1-GLDC/LEE II/._1 (2).jpg
- Figure EV1/EV1D/3-Claudin-1-GLDC/LEE II/1 (3).jpg
- __MACOSX/Figure EV1/EV1D/3-Claudin-1-GLDC/LEE II/._1 (3).jpg
- Figure EV1/EV1D/3-Claudin-1-GLDC/LEE II/2 (2).jpg
- __MACOSX/Figure EV1/EV1D/3-Claudin-1-GLDC/LEE II/._2 (2).jpg
- Figure EV1/EV1D/3-Claudin-1-GLDC/LEE II/1 (4).jpg
- __MACOSX/Figure EV1/EV1D/3-Claudin-1-GLDC/LEE II/._1 (4).jpg
- Figure EV1/EV1D/3-Claudin-1-GLDC/LEE II/2 (3).jpg
- __MACOSX/Figure EV1/EV1D/3-Claudin-1-GLDC/LEE II/._2 (3).jpg
- Figure EV1/EV1D/3-Claudin-1-GLDC/LEE V/2 (1).jpg
- __MACOSX/Figure EV1/EV1D/3-Claudin-1-GLDC/LEE V/._2 (1).jpg
- Figure EV1/EV1D/3-Claudin-1-GLDC/LEE V/1 (1).jpg
- __MACOSX/Figure EV1/EV1D/3-Claudin-1-GLDC/LEE V/._1 (1).jpg
- Figure EV1/EV1D/3-Claudin-1-GLDC/LEE V/2 (4).jpg
- __MACOSX/Figure EV1/EV1D/3-Claudin-1-GLDC/LEE V/._2 (4).jpg
- Figure EV1/EV1D/3-Claudin-1-GLDC/LEE V/1 (2).jpg
- __MACOSX/Figure EV1/EV1D/3-Claudin-1-GLDC/LEE V/._1 (2).jpg
- Figure EV1/EV1D/3-Claudin-1-GLDC/LEE V/1 (3).jpg
- __MACOSX/Figure EV1/EV1D/3-Claudin-1-GLDC/LEE V/._1 (3).jpg
- Figure EV1/EV1D/3-Claudin-1-GLDC/LEE V/2 (2).jpg
- __MACOSX/Figure EV1/EV1D/3-Claudin-1-GLDC/LEE V/._2 (2).jpg
- Figure EV1/EV1D/3-Claudin-1-GLDC/LEE V/1 (4).jpg
- __MACOSX/Figure EV1/EV1D/3-Claudin-1-GLDC/LEE V/._1 (4).jpg
- Figure EV1/EV1D/3-Claudin-1-GLDC/LEE V/2 (3).jpg
- __MACOSX/Figure EV1/EV1D/3-Claudin-1-GLDC/LEE V/._2 (3).jpg
- Figure EV1/EV1D/3-Claudin-1-GLDC/LEE IV/3 (1).jpg
- __MACOSX/Figure EV1/EV1D/3-Claudin-1-GLDC/LEE IV/._3 (1).jpg
- Figure EV1/EV1D/3-Claudin-1-GLDC/LEE IV/6 (2).jpg
- __MACOSX/Figure EV1/EV1D/3-Claudin-1-GLDC/LEE IV/._6 (2).jpg
- Figure EV1/EV1D/3-Claudin-1-GLDC/LEE IV/5 (4).jpg
- __MACOSX/Figure EV1/EV1D/3-Claudin-1-GLDC/LEE IV/._5 (4).jpg
- Figure EV1/EV1D/3-Claudin-1-GLDC/LEE IV/2 (1).jpg
- __MACOSX/Figure EV1/EV1D/3-Claudin-1-GLDC/LEE IV/._2 (1).jpg
- Figure EV1/EV1D/3-Claudin-1-GLDC/LEE IV/6 (3).jpg
- __MACOSX/Figure EV1/EV1D/3-Claudin-1-GLDC/LEE IV/._6 (3).jpg
- Figure EV1/EV1D/3-Claudin-1-GLDC/LEE IV/4 (4).jpg
- __MACOSX/Figure EV1/EV1D/3-Claudin-1-GLDC/LEE IV/._4 (4).jpg
- Figure EV1/EV1D/3-Claudin-1-GLDC/LEE IV/4 (3).jpg
- __MACOSX/Figure EV1/EV1D/3-Claudin-1-GLDC/LEE IV/._4 (3).jpg
- Figure EV1/EV1D/3-Claudin-1-GLDC/LEE IV/6 (4).jpg
- __MACOSX/Figure EV1/EV1D/3-Claudin-1-GLDC/LEE IV/._6 (4).jpg
- Figure EV1/EV1D/3-Claudin-1-GLDC/LEE IV/5 (2).jpg
- __MACOSX/Figure EV1/EV1D/3-Claudin-1-GLDC/LEE IV/._5 (2).jpg
- Figure EV1/EV1D/3-Claudin-1-GLDC/LEE IV/5 (3).jpg
- __MACOSX/Figure EV1/EV1D/3-Claudin-1-GLDC/LEE IV/._5 (3).jpg
- Figure EV1/EV1D/3-Claudin-1-GLDC/LEE IV/1 (1).jpg
- __MACOSX/Figure EV1/EV1D/3-Claudin-1-GLDC/LEE IV/._1 (1).jpg
- Figure EV1/EV1D/3-Claudin-1-GLDC/LEE IV/4 (2).jpg
- __MACOSX/Figure EV1/EV1D/3-Claudin-1-GLDC/LEE IV/._4 (2).jpg
- Figure EV1/EV1D/3-Claudin-1-GLDC/LEE IV/2 (4).jpg
- __MACOSX/Figure EV1/EV1D/3-Claudin-1-GLDC/LEE IV/._2 (4).jpg
- Figure EV1/EV1D/3-Claudin-1-GLDC/LEE IV/1 (2).jpg
- __MACOSX/Figure EV1/EV1D/3-Claudin-1-GLDC/LEE IV/._1 (2).jpg
- Figure EV1/EV1D/3-Claudin-1-GLDC/LEE IV/4 (1).jpg
- __MACOSX/Figure EV1/EV1D/3-Claudin-1-GLDC/LEE IV/._4 (1).jpg
- Figure EV1/EV1D/3-Claudin-1-GLDC/LEE IV/3 (4).jpg
- __MACOSX/Figure EV1/EV1D/3-Claudin-1-GLDC/LEE IV/._3 (4).jpg
- Figure EV1/EV1D/3-Claudin-1-GLDC/LEE IV/1 (3).jpg
- __MACOSX/Figure EV1/EV1D/3-Claudin-1-GLDC/LEE IV/._1 (3).jpg
- Figure EV1/EV1D/3-Claudin-1-GLDC/LEE IV/5 (1).jpg
- __MACOSX/Figure EV1/EV1D/3-Claudin-1-GLDC/LEE IV/._5 (1).jpg
- Figure EV1/EV1D/3-Claudin-1-GLDC/LEE IV/2 (2).jpg
- __MACOSX/Figure EV1/EV1D/3-Claudin-1-GLDC/LEE IV/._2 (2).jpg
- Figure EV1/EV1D/3-Claudin-1-GLDC/LEE IV/1 (4).jpg
- __MACOSX/Figure EV1/EV1D/3-Claudin-1-GLDC/LEE IV/._1 (4).jpg
- Figure EV1/EV1D/3-Claudin-1-GLDC/LEE IV/3 (3).jpg
- __MACOSX/Figure EV1/EV1D/3-Claudin-1-GLDC/LEE IV/._3 (3).jpg
- Figure EV1/EV1D/3-Claudin-1-GLDC/LEE IV/3 (2).jpg
- __MACOSX/Figure EV1/EV1D/3-Claudin-1-GLDC/LEE IV/._3 (2).jpg
- Figure EV1/EV1D/3-Claudin-1-GLDC/LEE IV/6 (1).jpg
- __MACOSX/Figure EV1/EV1D/3-Claudin-1-GLDC/LEE IV/._6 (1).jpg
- Figure EV1/EV1D/3-Claudin-1-GLDC/LEE IV/2 (3).jpg
- __MACOSX/Figure EV1/EV1D/3-Claudin-1-GLDC/LEE IV/._2 (3).jpg
- Figure EV1/EV1D/2-CD31-GLDC/LEE III/3 (1).jpg
- __MACOSX/Figure EV1/EV1D/2-CD31-GLDC/LEE III/._3 (1).jpg
- Figure EV1/EV1D/2-CD31-GLDC/LEE III/7 (3).jpg
- __MACOSX/Figure EV1/EV1D/2-CD31-GLDC/LEE III/._7 (3).jpg
- Figure EV1/EV1D/2-CD31-GLDC/LEE III/10 (1).jpg
- __MACOSX/Figure EV1/EV1D/2-CD31-GLDC/LEE III/._10 (1).jpg
- Figure EV1/EV1D/2-CD31-GLDC/LEE III/6 (2).jpg
- __MACOSX/Figure EV1/EV1D/2-CD31-GLDC/LEE III/._6 (2).jpg
- Figure EV1/EV1D/2-CD31-GLDC/LEE III/5 (4).jpg
- __MACOSX/Figure EV1/EV1D/2-CD31-GLDC/LEE III/._5 (4).jpg
- Figure EV1/EV1D/2-CD31-GLDC/LEE III/2 (1).jpg
- __MACOSX/Figure EV1/EV1D/2-CD31-GLDC/LEE III/._2 (1).jpg
- Figure EV1/EV1D/2-CD31-GLDC/LEE III/6 (3).jpg
- __MACOSX/Figure EV1/EV1D/2-CD31-GLDC/LEE III/._6 (3).jpg
- Figure EV1/EV1D/2-CD31-GLDC/LEE III/7 (2).jpg
- __MACOSX/Figure EV1/EV1D/2-CD31-GLDC/LEE III/._7 (2).jpg
- Figure EV1/EV1D/2-CD31-GLDC/LEE III/4 (4).jpg
- __MACOSX/Figure EV1/EV1D/2-CD31-GLDC/LEE III/._4 (4).jpg
- Figure EV1/EV1D/2-CD31-GLDC/LEE III/4 (3).jpg
- __MACOSX/Figure EV1/EV1D/2-CD31-GLDC/LEE III/._4 (3).jpg
- Figure EV1/EV1D/2-CD31-GLDC/LEE III/6 (4).jpg
- __MACOSX/Figure EV1/EV1D/2-CD31-GLDC/LEE III/._6 (4).jpg
- Figure EV1/EV1D/2-CD31-GLDC/LEE III/5 (2).jpg
- __MACOSX/Figure EV1/EV1D/2-CD31-GLDC/LEE III/._5 (2).jpg
- Figure EV1/EV1D/2-CD31-GLDC/LEE III/9 (1).jpg
- __MACOSX/Figure EV1/EV1D/2-CD31-GLDC/LEE III/._9 (1).jpg
- Figure EV1/EV1D/2-CD31-GLDC/LEE III/8 (1).jpg
- __MACOSX/Figure EV1/EV1D/2-CD31-GLDC/LEE III/._8 (1).jpg
- Figure EV1/EV1D/2-CD31-GLDC/LEE III/5 (3).jpg
- __MACOSX/Figure EV1/EV1D/2-CD31-GLDC/LEE III/._5 (3).jpg
- Figure EV1/EV1D/2-CD31-GLDC/LEE III/1 (1).jpg
- __MACOSX/Figure EV1/EV1D/2-CD31-GLDC/LEE III/._1 (1).jpg
- Figure EV1/EV1D/2-CD31-GLDC/LEE III/7 (4).jpg
- __MACOSX/Figure EV1/EV1D/2-CD31-GLDC/LEE III/._7 (4).jpg
- Figure EV1/EV1D/2-CD31-GLDC/LEE III/4 (2).jpg
- __MACOSX/Figure EV1/EV1D/2-CD31-GLDC/LEE III/._4 (2).jpg
- Figure EV1/EV1D/2-CD31-GLDC/LEE III/2 (4).jpg
- __MACOSX/Figure EV1/EV1D/2-CD31-GLDC/LEE III/._2 (4).jpg
- Figure EV1/EV1D/2-CD31-GLDC/LEE III/1 (2).jpg
- __MACOSX/Figure EV1/EV1D/2-CD31-GLDC/LEE III/._1 (2).jpg
- Figure EV1/EV1D/2-CD31-GLDC/LEE III/4 (1).jpg
- __MACOSX/Figure EV1/EV1D/2-CD31-GLDC/LEE III/._4 (1).jpg
- Figure EV1/EV1D/2-CD31-GLDC/LEE III/8 (2).jpg
- __MACOSX/Figure EV1/EV1D/2-CD31-GLDC/LEE III/._8 (2).jpg
- Figure EV1/EV1D/2-CD31-GLDC/LEE III/9 (3).jpg
- __MACOSX/Figure EV1/EV1D/2-CD31-GLDC/LEE III/._9 (3).jpg
- Figure EV1/EV1D/2-CD31-GLDC/LEE III/9 (2).jpg
- __MACOSX/Figure EV1/EV1D/2-CD31-GLDC/LEE III/._9 (2).jpg
- Figure EV1/EV1D/2-CD31-GLDC/LEE III/8 (3).jpg
- __MACOSX/Figure EV1/EV1D/2-CD31-GLDC/LEE III/._8 (3).jpg
- Figure EV1/EV1D/2-CD31-GLDC/LEE III/3 (4).jpg
- __MACOSX/Figure EV1/EV1D/2-CD31-GLDC/LEE III/._3 (4).jpg
- Figure EV1/EV1D/2-CD31-GLDC/LEE III/10 (4).jpg
- __MACOSX/Figure EV1/EV1D/2-CD31-GLDC/LEE III/._10 (4).jpg
- Figure EV1/EV1D/2-CD31-GLDC/LEE III/1 (3).jpg
- __MACOSX/Figure EV1/EV1D/2-CD31-GLDC/LEE III/._1 (3).jpg
- Figure EV1/EV1D/2-CD31-GLDC/LEE III/5 (1).jpg
- __MACOSX/Figure EV1/EV1D/2-CD31-GLDC/LEE III/._5 (1).jpg
- Figure EV1/EV1D/2-CD31-GLDC/LEE III/8 (4).jpg
- __MACOSX/Figure EV1/EV1D/2-CD31-GLDC/LEE III/._8 (4).jpg
- Figure EV1/EV1D/2-CD31-GLDC/LEE III/2 (2).jpg
- __MACOSX/Figure EV1/EV1D/2-CD31-GLDC/LEE III/._2 (2).jpg
- Figure EV1/EV1D/2-CD31-GLDC/LEE III/1 (4).jpg
- __MACOSX/Figure EV1/EV1D/2-CD31-GLDC/LEE III/._1 (4).jpg
- Figure EV1/EV1D/2-CD31-GLDC/LEE III/10 (3).jpg
- __MACOSX/Figure EV1/EV1D/2-CD31-GLDC/LEE III/._10 (3).jpg
- Figure EV1/EV1D/2-CD31-GLDC/LEE III/7 (1).jpg
- __MACOSX/Figure EV1/EV1D/2-CD31-GLDC/LEE III/._7 (1).jpg
- Figure EV1/EV1D/2-CD31-GLDC/LEE III/3 (3).jpg
- __MACOSX/Figure EV1/EV1D/2-CD31-GLDC/LEE III/._3 (3).jpg
- Figure EV1/EV1D/2-CD31-GLDC/LEE III/3 (2).jpg
- __MACOSX/Figure EV1/EV1D/2-CD31-GLDC/LEE III/._3 (2).jpg
- Figure EV1/EV1D/2-CD31-GLDC/LEE III/10 (2).jpg
- __MACOSX/Figure EV1/EV1D/2-CD31-GLDC/LEE III/._10 (2).jpg
- Figure EV1/EV1D/2-CD31-GLDC/LEE III/6 (1).jpg
- __MACOSX/Figure EV1/EV1D/2-CD31-GLDC/LEE III/._6 (1).jpg
- Figure EV1/EV1D/2-CD31-GLDC/LEE III/2 (3).jpg
- __MACOSX/Figure EV1/EV1D/2-CD31-GLDC/LEE III/._2 (3).jpg
- Figure EV1/EV1D/2-CD31-GLDC/LEE III/9 (4).jpg
- __MACOSX/Figure EV1/EV1D/2-CD31-GLDC/LEE III/._9 (4).jpg
- Figure EV1/EV1D/2-CD31-GLDC/LEE II/3 (1).jpg
- __MACOSX/Figure EV1/EV1D/2-CD31-GLDC/LEE II/._3 (1).jpg
- Figure EV1/EV1D/2-CD31-GLDC/LEE II/7 (3).jpg
- __MACOSX/Figure EV1/EV1D/2-CD31-GLDC/LEE II/._7 (3).jpg
- Figure EV1/EV1D/2-CD31-GLDC/LEE II/6 (2).jpg
- __MACOSX/Figure EV1/EV1D/2-CD31-GLDC/LEE II/._6 (2).jpg
- Figure EV1/EV1D/2-CD31-GLDC/LEE II/5 (4).jpg
- __MACOSX/Figure EV1/EV1D/2-CD31-GLDC/LEE II/._5 (4).jpg
- Figure EV1/EV1D/2-CD31-GLDC/LEE II/2 (1).jpg
- __MACOSX/Figure EV1/EV1D/2-CD31-GLDC/LEE II/._2 (1).jpg
- Figure EV1/EV1D/2-CD31-GLDC/LEE II/6 (3).jpg
- __MACOSX/Figure EV1/EV1D/2-CD31-GLDC/LEE II/._6 (3).jpg
- Figure EV1/EV1D/2-CD31-GLDC/LEE II/7 (2).jpg
- __MACOSX/Figure EV1/EV1D/2-CD31-GLDC/LEE II/._7 (2).jpg
- Figure EV1/EV1D/2-CD31-GLDC/LEE II/4 (4).jpg
- __MACOSX/Figure EV1/EV1D/2-CD31-GLDC/LEE II/._4 (4).jpg
- Figure EV1/EV1D/2-CD31-GLDC/LEE II/4 (3).jpg
- __MACOSX/Figure EV1/EV1D/2-CD31-GLDC/LEE II/._4 (3).jpg
- Figure EV1/EV1D/2-CD31-GLDC/LEE II/6 (4).jpg
- __MACOSX/Figure EV1/EV1D/2-CD31-GLDC/LEE II/._6 (4).jpg
- Figure EV1/EV1D/2-CD31-GLDC/LEE II/5 (2).jpg
- __MACOSX/Figure EV1/EV1D/2-CD31-GLDC/LEE II/._5 (2).jpg
- Figure EV1/EV1D/2-CD31-GLDC/LEE II/9 (1).jpg
- __MACOSX/Figure EV1/EV1D/2-CD31-GLDC/LEE II/._9 (1).jpg
- Figure EV1/EV1D/2-CD31-GLDC/LEE II/8 (1).jpg
- __MACOSX/Figure EV1/EV1D/2-CD31-GLDC/LEE II/._8 (1).jpg
- Figure EV1/EV1D/2-CD31-GLDC/LEE II/5 (3).jpg
- __MACOSX/Figure EV1/EV1D/2-CD31-GLDC/LEE II/._5 (3).jpg
- Figure EV1/EV1D/2-CD31-GLDC/LEE II/1 (1).jpg
- __MACOSX/Figure EV1/EV1D/2-CD31-GLDC/LEE II/._1 (1).jpg
[truncated: 314 more entries]
