# Supplementary material for: Glycine decarboxylase advances IgA nephropathy by boosting mesangial cell proliferation through the pyrimidine pathway
Source: EMBO Mol Med. 2025 Oct 13;17(11):3039–63. doi: 10.1038/s44321-025-00315-2 (PMC12603144; doi:10.1038/s44321-025-00315-2)
Supplement: Supplementary file 9 — Figure EV1 Source Data [file 44321_2025_315_MOESM9_ESM.zip › Figure EV1/EV1B.xlsx]

## Sheet: module_trait_correlation
	Creatinine(mg/dL)	eGFR(mL/min/1.73m^2)	Urine Protein-to-Creatinine Ratio(g/g)	Endocapillary Hypercellularity	Segmental Glomerulosclerosis	Tubular Atrophy	Cellular Fibrocellular Crescent Formation
MEblue	0.388109	-0.324978	0.0399467	0.174577	0.0560448	-0.175055	-0.189283
MEred	0.31128	-0.290008	0.220119	0.229823	0.241189	-0.0266187	-0.032664
MEbrown	0.500808	-0.453959	0.60261	0.250807	0.256019	-0.0430869	-0.079879
MEturquoise	0.241152	-0.183793	0.114237	-0.235375	0.165236	0.164218	0.168272
MEyellow	0.331359	-0.281511	0.290235	-0.187652	0.239082	0.103634	-0.0696928
MEblack	-0.0162591	0.142955	-0.171238	0.293533	-0.356966	-0.104269	0.0111523
MEgreen	-0.121756	-0.0726099	-0.406771	-0.0230881	-0.0609853	-0.0760653	0.697852
MEmagenta	-0.0452703	0.0474962	-0.446102	-0.163208	0.249279	-0.156187	0.243844
MEpink	0.163287	-0.131418	-0.264904	-0.278532	-0.378094	-0.171759	-0.0958867
MEgrey	0.350927	-0.147205	0.529939	-0.240716	0.129187	0.968788	-0.0390128

## Sheet: module_trait_p_values
	Creatinine(mg/dL)	eGFR(mL/min/1.73m^2)	Urine Protein-to-Creatinine Ratio(g/g)	Endocapillary Hypercellularity	Segmental Glomerulosclerosis	Tubular Atrophy	Cellular Fibrocellular Crescent Formation
MEblue	0.190046	0.278624	0.896909	0.568384	0.855699	0.567309	0.535691
MEred	0.300547	0.336474	0.469915	0.450043	0.427299	0.931213	0.915637
MEbrown	0.081293	0.119182	0.0292746	0.408512	0.39851	0.888848	0.795326
MEturquoise	0.427372	0.547799	0.710187	0.43886	0.589564	0.591891	0.582644
MEyellow	0.26874	0.351456	0.336078	0.539276	0.431471	0.736181	0.821019
MEblack	0.957956	0.641286	0.57592	0.330363	0.231178	0.734616	0.971156
MEgreen	0.691926	0.813643	0.167775	0.940321	0.843114	0.804924	0.00799428
MEmagenta	0.88325	0.877547	0.126523	0.594202	0.411468	0.610372	0.42207
MEpink	0.594021	0.668685	0.381755	0.356793	0.20273	0.574739	0.755339
MEgrey	0.239731	0.631296	0.0624959	0.428234	0.674027	5.2461e-08	0.899308
