# Supplementary material for: Glycine decarboxylase advances IgA nephropathy by boosting mesangial cell proliferation through the pyrimidine pathway
Source: EMBO Mol Med. 2025 Oct 13;17(11):3039–63. doi: 10.1038/s44321-025-00315-2 (PMC12603144; doi:10.1038/s44321-025-00315-2)
Supplement: Supplementary file 9 — Figure EV1 Source Data [file 44321_2025_315_MOESM9_ESM.zip › Figure EV1/EV1C.csv]

Gene	log2FoldChange	pvalue	padj	Description
TMEM252	2.166767	0.00168	0.00959	transmembrane protein 252
PPP1R16B	1.8839956	7.68E-17	3.09E-14	protein phosphatase 1 regulatory subunit 16B
TRIP13	1.8825283	0.0103	0.0381	thyroid hormone receptor interactor 13
SEMA3D	1.7914333	0.000665	0.0046	semaphorin 3D
SLC16A9	1.7812206	1.73E-05	0.000251	solute carrier family 16 member 9
C4B	1.7428207	5.39E-10	4.41E-08	complement C4B (Chido blood group)
SLCO4C1	1.7424777	0.000472	0.0035	solute carrier organic anion transporter family member 4C1
CYP24A1(1)	1.7363366	4.55E-05	0.000544	cytochrome P450 family 24 subfamily A member 1
SLC4A4(3)	1.7327643	1.23E-07	4.32E-06	solute carrier family 4 member 4
SPP1	1.7272034	1.51E-05	0.000225	secreted phosphoprotein 1
C4A	1.7191434	1.35E-10	1.28E-08	complement C4A (Rodgers blood group)
SLIT2	1.7165048	5.11E-07	1.39E-05	slit guidance ligand 2
TFEC	1.6889609	1.69E-06	3.74E-05	transcription factor EC
GDA	1.6383084	1.66E-06	3.67E-05	guanine deaminase
GLDC(4)	1.6167873	0.000248	0.00211	glycine decarboxylase
TEKTIP1	1.6012773	9.16E-06	0.00015	tektin bundle interacting protein 1
SLCO2B1	1.5851751	2.56E-06	5.28E-05	solute carrier organic anion transporter family member 2B1
MYOM3	1.5623536	0.000545	0.00392	myomesin 3
TMEM132E	1.5596684	0.000551	0.00395	transmembrane protein 132E
ACE2	1.5388281	0.000779	0.00524	angiotensin converting enzyme 2
ENPP6	1.5372178	0.00013	0.00128	ectonucleotide pyrophosphatase/phosphodiesterase 6
SLC13A1	1.532004	3.43E-05	0.000432	solute carrier family 13 member 1
RNF128	1.5159786	1.37E-07	4.69E-06	ring finger protein 128
ANGPTL3	1.5147126	0.000724	0.00494	angiopoietin like 3
SLC47A2	1.5020153	2.56E-05	0.000343	solute carrier family 47 member 2
SLC36A2	1.4951152	0.000222	0.00192	solute carrier family 36 member 2
VDR	1.4949655	6.63E-08	2.61E-06	vitamin D receptor
IYD	1.4840605	9.48E-05	0.000988	iodotyrosine deiodinase
MYORG	1.4797936	1.26E-10	1.23E-08	myogenesis regulating glycosidase (putative)
SLC6A19	1.4729186	0.00081	0.0054	solute carrier family 6 member 19
FREM2	1.4692161	0.00017	0.00157	FRAS1 related extracellular matrix 2
HNF4G	1.4630759	0.000274	0.00228	hepatocyte nuclear factor 4 gamma
SLC17A3	1.4473328	0.000269	0.00225	solute carrier family 17 member 3
OCLN	1.4385098	4.41E-05	0.00053	occludin
KLHL13	1.4352995	3.14E-05	0.000403	kelch like family member 13
UGT1A6	1.4228887	0.000294	0.0024	UDP glucuronosyltransferase family 1 member A6
TFCP2L1	1.416611	0.00198	0.0109	transcription factor CP2 like 1
AOC1	1.3872873	0.00276	0.014	amine oxidase copper containing 1
DPP4	1.3869722	1.62E-05	0.000239	dipeptidyl peptidase 4
UGT1A9	1.3810319	0.00122	0.0074	UDP glucuronosyltransferase family 1 member A9
CDH2	1.3763321	1.41E-06	3.20E-05	cadherin 2
CLCN5	1.3473739	2.15E-05	3.00E-04	chloride voltage-gated channel 5
LRRC19	1.3466358	0.00114	0.00706	leucine rich repeat containing 19
UNC5CL	1.3434804	0.000395	0.00305	unc-5 family C-terminal like
RENBP	1.337732	0.00369	0.0176	renin binding protein
UGT3A1	1.334046	3.37E-05	0.000425	UDP glycosyltransferase family 3 member A1
CERKL	1.3337592	1.91E-05	0.000274	ceramide kinase like
PLG	1.3314651	0.00581	0.0248	plasminogen
TFRC	1.3165529	0.000208	0.00183	transferrin receptor
F13A1	1.3136375	4.92E-05	0.000579	coagulation factor XIII A chain
XPNPEP2	1.3058931	0.00247	0.0129	X-prolyl aminopeptidase 2
DIO1	1.3046406	0.00381	0.0181	iodothyronine deiodinase 1
EPB41L3	1.288375	5.91E-07	1.57E-05	erythrocyte membrane protein band 4.1 like 3
RBM47	1.286014	2.92E-07	8.81E-06	RNA binding motif protein 47
PAPLN	1.2817668	5.22E-08	2.15E-06	papilin, proteoglycan like sulfated glycoprotein
SLC1A1	1.2789619	2.55E-06	5.27E-05	solute carrier family 1 member 1
SLC13A3	1.2776654	0.00183	0.0103	solute carrier family 13 member 3
MGAM	1.2726281	0.00176	0.00997	maltase-glucoamylase
CMTM4	1.2691338	2.17E-10	1.94E-08	CKLF like MARVEL transmembrane domain containing 4
SLC22A8	1.2647959	0.00138	0.00821	solute carrier family 22 member 8
CPVL	1.2642108	5.11E-06	9.41E-05	carboxypeptidase vitellogenic like
ABAT	1.2610055	4.83E-07	1.33E-05	4-aminobutyrate aminotransferase
SARDH	1.2556042	0.00137	0.00818	sarcosine dehydrogenase
ACADSB	1.2481794	2.44E-06	5.08E-05	acyl-CoA dehydrogenase short/branched chain
ABCC4	1.2456494	6.57E-06	0.000115	ATP binding cassette subfamily C member 4
CFI	1.2272775	6.24E-05	0.000704	complement factor I
ST14	1.2253692	0.0135	0.047	ST14 transmembrane serine protease matriptase
SERPINA6	1.2195376	0.00638	0.0266	serpin family A member 6
PLS1	1.2170476	2.13E-06	4.52E-05	plastin 1
SLC5A12	1.204977	0.00146	0.00861	solute carrier family 5 member 12
SLC27A2	1.2013289	0.0083	0.0325	solute carrier family 27 member 2
MYCN	1.1986482	0.00103	0.00651	MYCN proto-oncogene, bHLH transcription factor
SYK	1.1984407	7.76E-08	2.93E-06	spleen associated tyrosine kinase
SUSD2	1.1942297	0.00913	0.0349	sushi domain containing 2
UGT2A3	1.1840527	0.006	0.0254	UDP glucuronosyltransferase family 2 member A3
SLC47A1	1.1814455	0.00724	0.0293	solute carrier family 47 member 1
ABCC6	1.1733452	0.00194	0.0107	ATP binding cassette subfamily C member 6
CDYL2	1.1704688	0.0014	0.00831	chromodomain Y like 2
GGH	1.1697632	0.000123	0.00123	gamma-glutamyl hydrolase
FRK	1.1604308	0.00018	0.00164	fyn related Src family tyrosine kinase
STRA6	1.1584322	0.00494	0.022	signaling receptor and transporter of retinol STRA6
FZD5	1.156685	6.03E-11	6.88E-09	frizzled class receptor 5
ADM2	1.154738	0.000674	0.00464	adrenomedullin 2
ALDH6A1	1.1541465	9.00E-06	0.000148	aldehyde dehydrogenase 6 family member A1
MYO7B	1.1533372	0.000286	0.00235	myosin VIIB
FAM151A	1.1323687	0.0135	0.047	family with sequence similarity 151 member A
STIMATE	1.1223972	1.09E-10	1.12E-08	STIM activating enhancer
ZNRF2	1.1214524	0.00342	0.0166	zinc and ring finger 2
OGDHL	1.1193223	0.00087	0.00572	oxoglutarate dehydrogenase L
SDC1	1.1160661	0.00551	0.0238	syndecan 1
A1CF	1.1107077	0.00214	0.0115	APOBEC1 complementation factor
GOLM1	1.1073014	1.80E-07	5.93E-06	golgi membrane protein 1
PAQR5	1.1046803	0.000941	0.00608	progestin and adipoQ receptor family member 5
MET	1.1034431	0.000212	0.00186	MET proto-oncogene, receptor tyrosine kinase
UGT2B7	1.1000228	0.00236	0.0124	UDP glucuronosyltransferase family 2 member B7
LRATD2	1.0944888	3.50E-05	0.000439	LRAT domain containing 2
TLCD4	1.0939931	1.98E-05	0.000281	TLC domain containing 4
ALDH8A1	1.0897932	0.00264	0.0135	aldehyde dehydrogenase 8 family member A1
TINAG	1.0874288	0.00423	0.0195	tubulointerstitial nephritis antigen
KCNK1	1.0816194	0.00304	0.0151	potassium two pore domain channel subfamily K member 1
FUT6	1.0815981	0.00218	0.0117	fucosyltransferase 6
EFNA5	1.0801435	0.000108	0.0011	ephrin A5
KL	1.0797447	4.15E-05	0.000504	klotho
DMGDH	1.0777023	0.012	0.0428	dimethylglycine dehydrogenase
AGMAT	1.0515269	0.00266	0.0136	agmatinase
SLC31A1	1.0510634	8.12E-11	8.86E-09	solute carrier family 31 member 1
ANPEP	1.0501643	0.000161	0.00151	alanyl aminopeptidase, membrane
GPR155	1.0497478	6.69E-09	3.72E-07	G protein-coupled receptor 155
ADGRG1	1.0474844	4.19E-05	0.000508	adhesion G protein-coupled receptor G1
LGMN	1.0359624	0.000157	0.00148	legumain
ADCY9	1.0337885	9.21E-06	0.00015	adenylate cyclase 9
ALAD	1.0288358	1.03E-05	0.000162	aminolevulinate dehydratase
MAN1C1	1.0207246	0.00156	0.00903	mannosidase alpha class 1C member 1
SLC7A9	1.0188876	0.00718	0.0291	solute carrier family 7 member 9
CLDN2	1.0166885	0.00984	0.0368	claudin 2
KCNK5	1.0154518	0.00427	0.0197	potassium two pore domain channel subfamily K member 5
CHN2	1.0081256	0.000278	0.0023	chimerin 2
SLC6A8	1.0078636	0.00119	0.00728	solute carrier family 6 member 8
BICDL1	0.9990006	0.000453	0.00339	BICD family like cargo adaptor 1
SSX2IP	0.9988928	2.78E-06	5.65E-05	SSX family member 2 interacting protein
VNN1	0.998011	0.00102	0.00646	vanin 1
MYH14	0.9957045	3.80E-05	0.000471	myosin heavy chain 14
SPAG5-AS1	0.9839548	2.35E-15	7.61E-13	SPAG5 antisense RNA 1
ANK3	0.9756435	9.02E-05	0.000948	ankyrin 3
MOB1B	0.9741408	1.07E-07	3.83E-06	MOB kinase activator 1B
SLC5A2	0.974027	0.000631	0.00441	solute carrier family 5 member 2
PIGR	0.9736282	0.0145	0.0496	polymeric immunoglobulin receptor
ACSL1	0.9721208	2.69E-07	8.21E-06	acyl-CoA synthetase long chain family member 1
GPT2	0.9713541	0.00274	0.0139	glutamic--pyruvic transaminase 2
MAP7	0.9711445	0.00148	0.00869	microtubule associated protein 7
ACP5	0.9699596	0.00154	0.00896	acid phosphatase 5, tartrate resistant
GIPC2	0.960979	0.00109	0.00684	GIPC PDZ domain containing family member 2
SLC22A2	0.9560688	0.00175	0.00992	solute carrier family 22 member 2
L2HGDH	0.9516471	0.00182	0.0102	L-2-hydroxyglutarate dehydrogenase
PSAT1	0.9475387	0.00582	0.0248	phosphoserine aminotransferase 1
WDR72	0.9407957	0.00655	0.0272	WD repeat domain 72
GPAT3	0.9313702	0.00183	0.0102	glycerol-3-phosphate acyltransferase 3
PLEKHA7	0.9312426	0.000455	0.0034	pleckstrin homology domain containing A7
RAB29	0.9308388	8.70E-05	0.000923	RAB29, member RAS oncogene family
ATP6V0A1	0.9273164	1.44E-09	1.02E-07	ATPase H+ transporting V0 subunit a1
DCLRE1A	0.9257552	0.000415	0.00316	DNA cross-link repair 1A
CHDH	0.9248508	0.0046	0.0208	choline dehydrogenase
FNIP2	0.9194175	2.51E-09	1.63E-07	folliculin interacting protein 2
ELOVL7	0.9183042	0.00356	0.0172	ELOVL fatty acid elongase 7
LRRC8D	0.9123822	1.62E-06	3.61E-05	leucine rich repeat containing 8 VRAC subunit D
FITM2	0.9117148	8.33E-06	0.000139	fat storage inducing transmembrane protein 2
FAM124A	0.9051136	0.000601	0.00423	family with sequence similarity 124 member A
PBLD	0.9026214	0.00312	0.0154	phenazine biosynthesis like protein domain containing
CLUH	0.8992542	4.12E-05	0.000501	clustered mitochondria homolog
VAV3	0.899069	6.71E-05	0.000745	vav guanine nucleotide exchange factor 3
RAB11FIP5	0.8983816	4.01E-06	7.66E-05	RAB11 family interacting protein 5
OAF	0.8967553	0.00287	0.0144	out at first homolog
BCR	0.8962589	8.34E-07	2.10E-05	BCR activator of RhoGEF and GTPase
EVC	0.8854024	0.000201	0.00178	EvC ciliary complex subunit 1
SLC3A1	0.8816469	0.000465	0.00345	solute carrier family 3 member 1
SHPK	0.8783906	1.35E-05	0.000205	sedoheptulokinase
LRPPRC	0.8778122	6.22E-09	3.48E-07	leucine rich pentatricopeptide repeat containing
ENTPD5	0.8745809	7.12E-05	0.000781	ectonucleoside triphosphate diphosphohydrolase 5 (inactive)
RAB15	0.8710063	0.00799	0.0316	RAB15, member RAS oncogene family
TRPM7	0.8664969	0.000184	0.00166	transient receptor potential cation channel subfamily M member 7
CLSTN3	0.8649515	2.29E-05	0.000315	calsyntenin 3
PLEKHB2	0.8637239	3.81E-12	6.03E-10	pleckstrin homology domain containing B2
GLUD2	0.8535089	0.00603	0.0255	glutamate dehydrogenase 2
AGPAT3	0.8506526	7.18E-06	0.000123	1-acylglycerol-3-phosphate O-acyltransferase 3
BHMT2	0.845082	0.00663	0.0274	betaine--homocysteine S-methyltransferase 2
CTSB	0.8442466	4.85E-05	0.000574	cathepsin B
SLC8A1	0.8435614	0.00622	0.0261	solute carrier family 8 member A1
MYO5B	0.8430862	0.0037	0.0176	myosin VB
GSR	0.8381531	1.65E-09	1.14E-07	glutathione-disulfide reductase
TMEM176B	0.8374392	0.00581	0.0248	transmembrane protein 176B
TM7SF3	0.8372087	5.95E-05	0.000677	transmembrane 7 superfamily member 3
PTPN3	0.8360971	0.00069	0.00474	protein tyrosine phosphatase non-receptor type 3
KMO	0.8343493	8.17E-05	0.000876	kynurenine 3-monooxygenase
TBC1D14	0.832983	4.11E-05	0.000501	TBC1 domain family member 14
PCCB	0.8288101	4.67E-07	1.30E-05	propionyl-CoA carboxylase subunit beta
CACHD1	0.8265484	0.00589	0.0251	cache domain containing 1
KCNN3	0.8264464	0.00194	0.0107	potassium calcium-activated channel subfamily N member 3
FANCC	0.8250329	0.000283	0.00233	FA complementation group C
TENT5C	0.8209828	0.0016	0.00923	terminal nucleotidyltransferase 5C
EIF2S3B	0.8190236	0.000348	0.00274	eukaryotic translation initiation factor 2 subunit gamma B
ANK2	0.8188276	0.00538	0.0234	ankyrin 2
EHHADH	0.8067634	0.00114	0.00704	enoyl-CoA hydratase and 3-hydroxyacyl CoA dehydrogenase
PRKAA2	0.8047884	2.00E-05	0.000283	protein kinase AMP-activated catalytic subunit alpha 2
GPR137B	0.8031409	0.000418	0.00317	G protein-coupled receptor 137B
AK4	0.802038	0.00375	0.0179	adenylate kinase 4
INSR	0.8012076	2.63E-06	5.41E-05	insulin receptor
PFKFB2	0.8002484	0.000348	0.00274	6-phosphofructo-2-kinase/fructose-2,6-biphosphatase 2
ABLIM3	0.7958924	0.00113	0.00702	actin binding LIM protein family member 3
FAM171A1	0.7955735	0.0053	0.0231	family with sequence similarity 171 member A1
MCF2L	0.7905499	5.76E-05	0.000659	MCF.2 cell line derived transforming sequence like
ERBB3	0.7877721	2.49E-05	0.000337	erb-b2 receptor tyrosine kinase 3
SLC43A2	0.7863287	0.000161	0.00151	solute carrier family 43 member 2
BEND7	0.7856143	5.83E-05	0.000665	BEN domain containing 7
CYP7B1	0.7801425	0.00105	0.00666	cytochrome P450 family 7 subfamily B member 1
GUCD1	0.7772872	1.64E-08	8.07E-07	guanylyl cyclase domain containing 1
RDH10	0.7767925	0.000381	0.00296	retinol dehydrogenase 10
ARHGAP32	0.7744558	0.000192	0.00173	Rho GTPase activating protein 32
DIP2C	0.7741731	0.00225	0.012	disco interacting protein 2 homolog C
ACSM3	0.7673282	0.00827	0.0324	acyl-CoA synthetase medium chain family member 3
LRP5	0.7613359	3.88E-05	0.000477	LDL receptor related protein 5
SYNJ1	0.760945	0.000977	0.00627	synaptojanin 1
DOK6	0.7608001	0.0111	0.0405	docking protein 6
LRP2	0.7562981	0.00601	0.0254	LDL receptor related protein 2
STX3	0.7548939	0.000485	0.00358	syntaxin 3
SORL1	0.7535373	0.000522	0.00379	sortilin related receptor 1
DHTKD1	0.7505949	6.34E-05	0.000712	dehydrogenase E1 and transketolase domain containing 1
RAB11FIP4	0.7504617	0.000315	0.00253	RAB11 family interacting protein 4
CAPN5	0.7476171	0.00361	0.0174	calpain 5
POM121C	0.7453612	4.11E-05	0.000501	POM121 transmembrane nucleoporin C
TMBIM6	0.7448631	6.86E-06	0.000119	transmembrane BAX inhibitor motif containing 6
ALDH5A1	0.7405436	0.00259	0.0133	aldehyde dehydrogenase 5 family member A1
MCCC2	0.7404698	6.65E-06	0.000116	methylcrotonyl-CoA carboxylase subunit 2
CYS1	0.7389539	0.00462	0.0209	cystin 1
WWC1	0.7352232	0.00608	0.0256	WW and C2 domain containing 1
CES2	0.7316847	0.000545	0.00392	carboxylesterase 2
ABLIM1	0.7282212	0.00113	0.00699	actin binding LIM protein 1
FEM1C	0.7281505	0.000932	0.00604	fem-1 homolog C
NUDT4	0.7266898	0.000495	0.00364	nudix hydrolase 4
BRPF3	0.726191	0.000749	0.00506	bromodomain and PHD finger containing 3
KCNQ1	0.7261453	0.000163	0.00152	potassium voltage-gated channel subfamily Q member 1
CLDN10	0.7251833	0.00561	0.0242	claudin 10
HSPA4L	0.7166098	0.00815	0.032	heat shock protein family A (Hsp70) member 4 like
VSTM4	0.7153728	0.00304	0.0151	V-set and transmembrane domain containing 4
BNC2	0.7148654	0.009	0.0345	basonuclin 2
ITPR2	0.7145912	0.00453	0.0206	inositol 1,4,5-trisphosphate receptor type 2
IGSF3	0.7135952	0.00215	0.0116	immunoglobulin superfamily member 3
VWA8	0.7109439	0.00297	0.0148	von Willebrand factor A domain containing 8
SAR1A	0.7061572	3.61E-05	0.000451	secretion associated Ras related GTPase 1A
AHCYL2	0.6968018	0.000449	0.00337	adenosylhomocysteinase like 2
ACO1	0.6945974	0.00212	0.0115	aconitase 1
MYO6	0.6874127	2.53E-07	7.85E-06	myosin VI
GK	0.6850346	0.00521	0.0229	glycerol kinase
ACSS1	0.6816879	9.00E-04	0.00587	acyl-CoA synthetase short chain family member 1
IVNS1ABP	0.6727718	0.000123	0.00123	influenza virus NS1A binding protein
NUDT12	0.6716238	0.000164	0.00153	nudix hydrolase 12
ZDHHC9	0.6705435	0.000844	0.00558	zinc finger DHHC-type palmitoyltransferase 9
CHP1	0.6692761	2.82E-07	8.53E-06	calcineurin like EF-hand protein 1
ADGRA3	0.6677674	0.00129	0.00775	adhesion G protein-coupled receptor A3
NOP14	0.6644888	9.88E-05	0.00102	NOP14 nucleolar protein
DENND11	0.6637718	0.000202	0.00179	DENN domain containing 11
SESTD1	0.6626694	8.35E-05	0.000891	SEC14 and spectrin domain containing 1
KLHL21	0.657495	9.24E-06	0.00015	kelch like family member 21
ZFAT	0.6570578	0.0089	0.0342	zinc finger and AT-hook domain containing
ARMT1	0.6528913	0.000248	0.00211	acidic residue methyltransferase 1
SIPA1L1	0.6515252	0.00133	0.00795	signal induced proliferation associated 1 like 1
ATP6V1A	0.6384902	4.60E-06	8.62E-05	ATPase H+ transporting V1 subunit A
ACOX1	0.6355624	0.000404	0.0031	acyl-CoA oxidase 1
LETM1	0.6332142	0.00106	0.00666	leucine zipper and EF-hand containing transmembrane protein 1
AIFM1	0.6279668	0.00586	0.025	apoptosis inducing factor mitochondria associated 1
PDZD2	0.6153063	0.00233	0.0123	PDZ domain containing 2
PGAP6	0.6150178	2.24E-05	0.00031	post-GPI attachment to proteins 6
MARVELD2	0.6132718	0.00538	0.0234	MARVEL domain containing 2
TPMT	0.609882	0.00246	0.0128	thiopurine S-methyltransferase
WDR5	0.6094569	0.001	0.00639	WD repeat domain 5
PGPEP1	0.6069744	0.00357	0.0172	pyroglutamyl-peptidase I
MAST2	0.6028852	0.00114	0.00704	microtubule associated serine/threonine kinase 2
ARSB	0.601747	0.00743	0.0298	arylsulfatase B
SLC16A2	0.5971848	0.00671	0.0277	solute carrier family 16 member 2
GLUD1	0.5969837	0.000126	0.00125	glutamate dehydrogenase 1
MTHFD1	0.5787387	0.00162	0.00932	methylenetetrahydrofolate dehydrogenase, cyclohydrolase and formyltetrahydrofolate synthetase 1
NINL	0.5779844	0.00956	0.036	ninein like
GLS	0.5754132	2.80E-05	0.000369	glutaminase
EAF1	0.5741068	0.00192	0.0106	ELL associated factor 1
PARD6B	0.5636602	0.0031	0.0154	par-6 family cell polarity regulator beta
RTN4	0.5601629	9.32E-06	0.000151	reticulon 4
CHST3	0.5593212	0.0133	0.0464	carbohydrate sulfotransferase 3
PTPRK	0.5580931	0.00735	0.0296	protein tyrosine phosphatase receptor type K
ACADM	0.557013	0.00108	0.00678	acyl-CoA dehydrogenase medium chain
GALNT11	0.5538767	0.00186	0.0103	polypeptide N-acetylgalactosaminyltransferase 11
IVD	0.5462504	0.000417	0.00317	isovaleryl-CoA dehydrogenase
PLEKHA6	0.5451352	0.0117	0.042	pleckstrin homology domain containing A6
CYP4V2	0.5388236	0.000215	0.00188	cytochrome P450 family 4 subfamily V member 2
NDUFS1	0.5290732	4.92E-06	9.13E-05	NADH:ubiquinone oxidoreductase core subunit S1
SLC9A3	0.5274985	0.0106	0.039	solute carrier family 9 member A3
TBC1D13	0.519323	0.00177	0.00998	TBC1 domain family member 13
TMEM184C	0.5174337	0.000637	0.00445	transmembrane protein 184C
SESN2	0.5133384	0.00339	0.0165	sestrin 2
TMEM192	0.5131612	0.00324	0.0159	transmembrane protein 192
PTPRF	0.5116791	0.00369	0.0176	protein tyrosine phosphatase receptor type F
ARHGEF10L	0.5040808	0.00639	0.0266	Rho guanine nucleotide exchange factor 10 like
HACD3	0.4939835	0.00131	0.00784	3-hydroxyacyl-CoA dehydratase 3
NBR1	0.4881621	0.000208	0.00183	NBR1 autophagy cargo receptor
NNT-AS1	0.4787046	0.00131	0.00784	NNT antisense RNA 1
PRNP	0.4754397	3.93E-05	0.000482	prion protein
ABCD3	0.4720721	0.00121	0.00737	ATP binding cassette subfamily D member 3
ABHD10	0.4645329	0.00165	0.00948	abhydrolase domain containing 10, depalmitoylase
CLPTM1L	0.4574593	0.000102	0.00105	CLPTM1 like
CTSA	0.4547825	0.00229	0.0122	cathepsin A
MMUT	0.4514759	0.00294	0.0147	methylmalonyl-CoA mutase
MRPL19	0.4492598	0.00123	0.00749	mitochondrial ribosomal protein L19
OSBPL10	0.4450613	0.00568	0.0244	oxysterol binding protein like 10
ASAH1	0.4390545	7.92E-05	0.000853	N-acylsphingosine amidohydrolase 1
MTFR1	0.4350752	0.00509	0.0225	mitochondrial fission regulator 1
NFIB	0.4221842	0.00573	0.0245	nuclear factor I B
RDH11	0.4205996	0.000452	0.00338	retinol dehydrogenase 11
TPCN1	0.4135601	0.000145	0.00139	two pore segment channel 1
SLC30A9	0.4121229	0.00395	0.0186	solute carrier family 30 member 9
SEC23B	0.4114689	0.00332	0.0162	SEC23 homolog B, COPII coat complex component
SUMF2	0.4082613	0.00052	0.00377	sulfatase modifying factor 2
NBPF25P	0.4048457	0.00049	0.00361	NBPF member 25, pseudogene
CISD2	0.4018577	0.000336	0.00266	CDGSH iron sulfur domain 2
MRPL44	0.3704483	0.00183	0.0102	mitochondrial ribosomal protein L44
ZDHHC2	0.3539008	0.000111	0.00112	zinc finger DHHC-type palmitoyltransferase 2
JUP	0.3471725	1.83E-05	0.000264	junction plakoglobin
SYAP1	0.3428545	0.00142	0.00841	synapse associated protein 1
CFDP1	-0.3224167	0.0103	0.0382	craniofacial development protein 1
HMOX2	-0.3964889	0.00176	0.00997	heme oxygenase 2
GABPB1-AS1	-0.4224955	0.00431	0.0198	GABPB1 antisense RNA 1
PPP1R10	-0.4622479	0.00261	0.0134	protein phosphatase 1 regulatory subunit 10
TSPAN15	-0.504356	0.00321	0.0158	tetraspanin 15
HEXIM2	-0.5096997	0.00278	0.0141	HEXIM P-TEFb complex subunit 2
LETMD1	-0.5117322	3.88E-05	0.000477	LETM1 domain containing 1
WDR27	-0.5158491	0.00981	0.0367	WD repeat domain 27
NME9	-0.5206701	0.00528	0.0231	NME/NM23 family member 9
GSTM3	-0.5780827	0.00493	0.0219	glutathione S-transferase mu 3
TDRD3	-0.5948589	0.000826	0.00548	tudor domain containing 3
JPX	-0.6038378	0.00486	0.0217	JPX transcript, XIST activator
LINC01023	-0.6659777	0.0116	0.0418	long intergenic non-protein coding RNA 1023
TRIM7-AS2	-0.6666823	0.0142	0.0488	TRIM7 antisense RNA 2
PRR3	-0.7118144	0.000201	0.00178	proline rich 3
GOLGA2P5	-0.7267207	0.00686	0.0281	GOLGA2 pseudogene 5
LRRC27	-0.730695	0.00109	0.00679	leucine rich repeat containing 27
MOK	-0.7577021	0.000503	0.00368	MOK protein kinase
CIART	-0.8676199	0.00596	0.0253	circadian associated repressor of transcription
VSIG2	-0.9068658	0.000669	0.00462	V-set and immunoglobulin domain containing 2
SLC38A4-AS1	-0.9442872	0.000403	0.00309	SLC38A4 antisense RNA 1
ASPG	-0.9611268	0.000195	0.00174	asparaginase
TMEM220-AS1	-0.9633235	1.21E-05	0.000187	TMEM220 antisense RNA 1
LEKR1	-0.9931742	0.0119	0.0425	leucine, glutamate and lysine rich 1
GVQW3	-1.0174592	0.00972	0.0365	GVQW motif containing 3
CISH	-1.0207775	0.00505	0.0223	cytokine inducible SH2 containing protein
FOLR3	-1.0646033	0.00251	0.013	folate receptor gamma
AMY2A	-1.0993797	0.00625	0.0262	amylase alpha 2A
YJEFN3	-1.1682195	1.97E-05	0.000281	YjeF N-terminal domain containing 3
SMIM22	-1.253483	0.0124	0.0439	small integral membrane protein 22
LINC01186	-1.2861432	0.00628	0.0263	long intergenic non-protein coding RNA 1186
ATP2A1	-1.3416536	0.000528	0.00382	ATPase sarcoplasmic/endoplasmic reticulum Ca2+ transporting 1
PKHD1L1	-1.443284	0.00165	0.00948	PKHD1 like 1
SLC25A27	-1.4444923	3.16E-07	9.35E-06	solute carrier family 25 member 27
SCN8A	-1.4452079	0.00732	0.0295	sodium voltage-gated channel alpha subunit 8
ATP8B3	-1.4846414	0.00691	0.0283	ATPase phospholipid transporting 8B3
ZNF707	-1.5044735	9.99E-05	0.00103	zinc finger protein 707
PFN4	-1.5341737	3.42E-05	0.00043	profilin family member 4
ABCG5	-1.5713709	0.0124	0.0439	ATP binding cassette subfamily G member 5
AKR1C2	-1.598435	1.13E-08	5.82E-07	aldo-keto reductase family 1 member C2
HCG27	-1.6338679	5.37E-05	0.000624	HLA complex group 27
CATSPERG	-1.6535271	0.000104	0.00106	cation channel sperm associated auxiliary subunit gamma
SLC28A2	-1.7148289	0.00517	0.0227	solute carrier family 28 member 2
ALLC	-1.7401611	0.00187	0.0104	allantoicase
SLC25A25-AS1	-1.7435611	1.28E-05	0.000196	SLC25A25 antisense RNA 1
HSD17B2	-1.7930154	0.00816	0.0321	hydroxysteroid 17-beta dehydrogenase 2
LINC01014	-1.909838	0.00171	0.00977	long intergenic non-protein coding RNA 1014
LCNL1	-1.9160924	2.59E-07	8.00E-06	lipocalin like 1
SLC17A4	-2.0461599	0.00115	0.00708	solute carrier family 17 member 4
LGR6	-2.0707246	0.00194	0.0107	leucine rich repeat containing G protein-coupled receptor 6
SRRM2-AS1	-2.1019623	1.13E-09	8.12E-08	SRRM2 antisense RNA 1
SH3PXD2A-AS1	-2.1487239	0.00743	0.0299	SH3PXD2A antisense RNA 1
SLC7A10	-2.1513338	3.66E-07	1.05E-05	solute carrier family 7 member 10
CCDC144A	-2.1600202	8.22E-06	0.000137	coiled-coil domain containing 144A
MUC3A	-2.2175526	0.000248	0.00211	mucin 3A, cell surface associated
DSCAML1	-2.2425232	8.29E-08	3.09E-06	DS cell adhesion molecule like 1
LINC00933	-2.2562103	4.57E-06	8.61E-05	long intergenic non-protein coding RNA 933
CYP27C1	-2.358063	0.00102	0.00649	cytochrome P450 family 27 subfamily C member 1
LRRC8E	-2.3604661	0.0139	0.0479	leucine rich repeat containing 8 VRAC subunit E
TSHR	-2.3631609	0.00685	0.0281	thyroid stimulating hormone receptor
PMFBP1	-2.434545	0.000107	0.00109	polyamine modulated factor 1 binding protein 1
SH2D6	-2.542868	2.32E-07	7.34E-06	SH2 domain containing 6
HOMER3-AS1	-2.5958526	8.57E-05	0.00091	HOMER3 antisense RNA 1
IGSF23	-2.6253474	1.38E-06	3.15E-05	immunoglobulin superfamily member 23
MLPH	-2.7754435	0.000254	0.00215	melanophilin
MARCHF10	-2.9118139	2.04E-05	0.000288	membrane associated ring-CH-type finger 10
FBN3	-2.9168922	1.00E-05	0.000159	fibrillin 3
BRD7P3	-2.9709234	0.00188	0.0104	bromodomain containing 7 pseudogene 3
TUBA3D	-3.433868	4.54E-06	8.57E-05	tubulin alpha 3d
GOLGA6L17P	-3.4734511	4.04E-20	2.90E-17	golgin A6 family like 17, pseudogene
TDRD12	-4.2505646	2.00E-11	2.60E-09	tudor domain containing 12
ZFP57	-4.2753196	1.58E-06	3.53E-05	ZFP57 zinc finger protein
RBFOX3	-5.2593374	1.58E-09	1.11E-07	RNA binding fox-1 homolog 3
KRT78	-6.586134	2.07E-20	1.60E-17	keratin 78
SEPTIN3	-6.8013636	4.02E-21	4.25E-18	septin 3
