# Supplementary material for: Glycine decarboxylase advances IgA nephropathy by boosting mesangial cell proliferation through the pyrimidine pathway
Source: EMBO Mol Med. 2025 Oct 13;17(11):3039–63. doi: 10.1038/s44321-025-00315-2 (PMC12603144; doi:10.1038/s44321-025-00315-2)
Supplement: Supplementary file 9 — Figure EV1 Source Data [file 44321_2025_315_MOESM9_ESM.zip › Figure EV1/EV1A/GSE141295-DEG gene.xlsx]

## Sheet: Sheet1
Gene	log2FoldChange	pvalue	padj	Description
PPM1J-DT	-7.81966	1.5e-23	2.74e-20	PPM1J divergent transcript
SPATA3	-7.72879	6.66e-25	1.49e-21	spermatogenesis associated 3
CALML6	-7.5873	1.2e-23	2.42e-20	calmodulin like 6
LINC02078	-7.34888	7.96e-23	1.23e-19	long intergenic non-protein coding RNA 2078
LINC02418	-7.21129	7.25e-21	6.93e-18	long intergenic non-protein coding RNA 2418
NPY4R	-7.10249	5.93e-18	2.77e-15	neuropeptide Y receptor Y4
SEPTIN3	-6.80136	4.02e-21	4.25e-18	septin 3
LINC02780	-6.65091	2e-16	7.86e-14	long intergenic non-protein coding RNA 2780
KRT78	-6.58613	2.07e-20	1.6e-17	keratin 78
OTOP2	-6.55816	3.64e-18	1.74e-15	otopetrin 2
SEPTIN12	-6.35586	3.39e-20	2.52e-17	septin 12
ZAN	-6.28078	4e-27	1.61e-23	zonadhesin
BSN-DT	-6.02285	5e-11	5.87e-09	BSN divergent transcript
FAM83E	-6.019	9.84e-11	1.02e-08	family with sequence similarity 83 member E
ACER1	-5.9251	2.83e-13	5.62e-11	alkaline ceramidase 1
CUX2	-5.87796	4.83e-19	2.77e-16	cut like homeobox 2
DMBX1	-5.73553	8.82e-13	1.65e-10	diencephalon/mesencephalon homeobox 1
SYNGR4	-5.45393	3.62e-14	9.1e-12	synaptogyrin 4
TECTB	-5.28201	2.42e-14	6.23e-12	tectorin beta
RBFOX3	-5.25934	1.58e-09	1.11e-07	RNA binding fox-1 homolog 3
CACNG8	-5.22843	4.67e-11	5.55e-09	calcium voltage-gated channel auxiliary subunit gamma 8
KCNA7	-5.17652	5.59e-12	8.31e-10	potassium voltage-gated channel subfamily A member 7
MYH7	-5.12307	8.52e-11	9.16e-09	myosin heavy chain 7
FRRS1L	-5.10868	1.81e-12	3.06e-10	ferric chelate reductase 1 like
ANKK1	-5.04645	1.81e-11	2.41e-09	ankyrin repeat and kinase domain containing 1
CHRND	-5.03631	4.51e-09	2.72e-07	cholinergic receptor nicotinic delta subunit
LINC02687	-5.03149	1.12e-06	2.67e-05	long intergenic non-protein coding RNA 2687
RPL3L	-5.01029	8.54e-15	2.45e-12	ribosomal protein L3 like
SLC5A5	-4.95388	2.06e-11	2.63e-09	solute carrier family 5 member 5
CHST6	-4.9518	1.59e-08	7.87e-07	carbohydrate sulfotransferase 6
LHFPL4	-4.91088	1.69e-12	2.87e-10	LHFPL tetraspan subfamily member 4
ARID3C	-4.84902	1.13e-09	8.12e-08	AT-rich interaction domain 3C
VN1R10P	-4.81276	2.03e-09	1.35e-07	vomeronasal 1 receptor 10 pseudogene
C4orf50	-4.79684	2.49e-12	4.15e-10	chromosome 4 open reading frame 50
CNTN2	-4.79276	1.2e-08	6.11e-07	contactin 2
LINC01297	-4.74461	6.65e-07	1.74e-05	long intergenic non-protein coding RNA 1297
PTPRH	-4.70056	6.32e-10	5.04e-08	protein tyrosine phosphatase receptor type H
TMPRSS6	-4.69752	9.27e-09	4.87e-07	transmembrane serine protease 6
DAND5	-4.66221	4.2e-06	8e-05	DAN domain BMP antagonist family member 5
OPRM1	-4.63533	1.35e-19	8.72e-17	opioid receptor mu 1
FOS	-4.56258	5.79e-27	1.89e-23	Fos proto-oncogene, AP-1 transcription factor subunit
MGAM2	-4.52507	2.5e-12	4.15e-10	maltase-glucoamylase 2 (putative)
STAB2	-4.46007	1.41e-20	1.16e-17	stabilin 2
KASH5	-4.42284	9.69e-06	0.000155	KASH domain containing 5
CRYBG2	-4.36891	3.71e-11	4.52e-09	crystallin beta-gamma domain containing 2
ZMAT4	-4.35877	1.82e-07	5.98e-06	zinc finger matrin-type 4
CATSPERD	-4.31396	1.78e-11	2.38e-09	cation channel sperm associated auxiliary subunit delta
ZFP57	-4.27532	1.58e-06	3.53e-05	ZFP57 zinc finger protein
TTLL8	-4.26833	5.17e-07	1.41e-05	tubulin tyrosine ligase like 8
SEL1L2	-4.26686	2.5e-07	7.78e-06	SEL1L2 adaptor subunit of ERAD E3 ligase
OPRD1	-4.26604	2.36e-08	1.11e-06	opioid receptor delta 1
TDRD12	-4.25056	2e-11	2.6e-09	tudor domain containing 12
ART3	-4.23678	9.98e-08	3.64e-06	ADP-ribosyltransferase 3 (inactive)
VIT	-4.21716	4.25e-08	1.82e-06	vitrin
ODF3L2	-4.17103	1.95e-15	6.53e-13	outer dense fiber of sperm tails 3 like 2
MYBPC3	-4.13114	1.67e-07	5.56e-06	myosin binding protein C3
FOSB	-4.12794	1.92e-08	9.27e-07	FosB proto-oncogene, AP-1 transcription factor subunit
CTCFL	-4.02636	6.02e-09	3.44e-07	CCCTC-binding factor like
LINC02641	-4.0258	9.67e-11	1.01e-08	long intergenic non-protein coding RNA 2641
PTPRT	-4.02293	7.43e-06	0.000127	protein tyrosine phosphatase receptor type T
CACNA1B	-4.01851	4.06e-08	1.77e-06	calcium voltage-gated channel subunit alpha1 B
KCNH4	-3.98939	1.67e-07	5.56e-06	potassium voltage-gated channel subfamily H member 4
FSCN3	-3.98931	0.000134	0.00131	fascin actin-bundling protein 3
CFAP107	-3.97416	4.94e-05	0.000581	cilia and flagella associated protein 107
LINC02363	-3.94687	2.31e-06	4.84e-05	long intergenic non-protein coding RNA 2363
CLCN1	-3.94139	3.62e-08	1.61e-06	chloride voltage-gated channel 1
PDE6A	-3.92607	5.32e-11	6.22e-09	phosphodiesterase 6A
LCT	-3.92242	1.07e-07	3.84e-06	lactase
SLC10A1	-3.91557	6.97e-08	2.69e-06	solute carrier family 10 member 1
RGS6	-3.90917	1.09e-06	2.62e-05	regulator of G protein signaling 6
LINC02751	-3.84567	0.000146	0.0014	long intergenic non-protein coding RNA 2751
C10orf90	-3.84363	2.53e-09	1.64e-07	chromosome 10 open reading frame 90
CRHR2	-3.82367	2.03e-08	9.69e-07	corticotropin releasing hormone receptor 2
MYO18B	-3.81574	6.39e-06	0.000113	myosin XVIIIB
CRMA	-3.7984	5.66e-06	0.000102	cardiomyocyte maturation associated lncRNA
MYBPC1	-3.75121	1.6e-06	3.57e-05	myosin binding protein C1
LINC00607	-3.75028	1.23e-05	0.00019	long intergenic non-protein coding RNA 607
GABRB1	-3.74413	9.84e-08	3.59e-06	gamma-aminobutyric acid type A receptor subunit beta1
TERT	-3.73231	5.67e-07	1.52e-05	telomerase reverse transcriptase
CLEC17A	-3.72829	2.5e-06	5.18e-05	C-type lectin domain containing 17A
C5orf64	-3.71433	9.13e-06	0.000149	chromosome 5 putative open reading frame 64
GOLGA6L7	-3.71318	7.54e-06	0.000129	golgin A6 family like 7
KIF5A	-3.70657	6.7e-12	9.62e-10	kinesin family member 5A
TCF23	-3.69409	5.69e-05	0.000654	transcription factor 23
CA7	-3.65602	7.1e-09	3.86e-07	carbonic anhydrase 7
PTPRVP	-3.63053	5.72e-05	0.000655	protein tyrosine phosphatase receptor type V, pseudogene
FAM178B	-3.6193	1.19e-09	8.49e-08	family with sequence similarity 178 member B
SLC1A6	-3.61929	1.8e-05	0.00026	solute carrier family 1 member 6
TERB1	-3.61852	5.2e-08	2.14e-06	telomere repeat binding bouquet formation protein 1
ZP2	-3.59948	9.5e-05	0.000989	zona pellucida glycoprotein 2
IGFN1	-3.59679	2.01e-10	1.82e-08	immunoglobulin like and fibronectin type III domain containing 1
MUC16	-3.59355	1.56e-15	5.38e-13	mucin 16, cell surface associated
TNS4	-3.58616	2.23e-05	0.000309	tensin 4
RNF17	-3.57493	5.39e-09	3.15e-07	ring finger protein 17
LINC02288	-3.57468	4.22e-10	3.55e-08	long intergenic non-protein coding RNA 2288
RBP3	-3.56832	3.99e-05	0.000487	retinol binding protein 3
INHA	-3.55986	1.24e-07	4.34e-06	inhibin subunit alpha
ANKFN1	-3.55922	3.23e-06	6.42e-05	ankyrin repeat and fibronectin type III domain containing 1
CTRB2	-3.54964	9.6e-06	0.000154	chymotrypsinogen B2
LOXHD1	-3.5456	2.01e-06	4.3e-05	lipoxygenase homology PLAT domains 1
DNAH2	-3.54253	2.03e-11	2.62e-09	dynein axonemal heavy chain 2
CEACAM20	-3.53849	7.84e-05	0.000846	CEA cell adhesion molecule 20
HSPB9	-3.537	1.89e-06	4.07e-05	heat shock protein family B (small) member 9
DNAH12	-3.52733	1.23e-10	1.21e-08	dynein axonemal heavy chain 12
ATP2B2	-3.51655	1.27e-06	2.94e-05	ATPase plasma membrane Ca2+ transporting 2
CGB7	-3.50886	8.81e-06	0.000145	chorionic gonadotropin subunit beta 7
FAM205C	-3.49128	7.09e-06	0.000122	family with sequence similarity 205 member C
TET2-AS1	-3.4841	2.67e-06	5.48e-05	TET2 antisense RNA 1
CACNA1G	-3.47727	2.38e-07	7.49e-06	calcium voltage-gated channel subunit alpha1 G
GOLGA6L17P	-3.47345	4.04e-20	2.9e-17	golgin A6 family like 17, pseudogene
HRK	-3.44046	0.000387	0.003	harakiri, BCL2 interacting protein
DUOX2	-3.43659	8.56e-08	3.17e-06	dual oxidase 2
SEZ6	-3.4348	7.53e-10	5.82e-08	seizure related 6 homolog
TUBA3D	-3.43387	4.54e-06	8.57e-05	tubulin alpha 3d
FAM135B	-3.42086	2.33e-05	0.000319	family with sequence similarity 135 member B
RAB44	-3.40537	0.00013	0.00128	RAB44, member RAS oncogene family
ATP1A3	-3.35735	9.62e-08	3.52e-06	ATPase Na+/K+ transporting subunit alpha 3
LINC00311	-3.34766	2.11e-09	1.4e-07	long intergenic non-protein coding RNA 311
TPTE	-3.33348	9.01e-13	1.66e-10	transmembrane phosphatase with tensin homology
STRC	-3.31602	5.91e-08	2.37e-06	stereocilin
SCN5A	-3.30717	2.28e-06	4.8e-05	sodium voltage-gated channel alpha subunit 5
TEKT3	-3.30397	6.68e-06	0.000117	tektin 3
MUC17	-3.27668	2.66e-10	2.33e-08	mucin 17, cell surface associated
GRIN2C	-3.27657	4.09e-09	2.51e-07	glutamate ionotropic receptor NMDA type subunit 2C
TGM4	-3.27428	9.82e-06	0.000157	transglutaminase 4
DRAXIN	-3.25209	3.99e-06	7.65e-05	dorsal inhibitory axon guidance protein
SHROOM3-AS1	-3.24968	5.17e-09	3.07e-07	SHROOM3 antisense RNA 1
ITGAD	-3.22772	0.000161	0.00151	integrin subunit alpha D
CNGA3	-3.21461	0.000214	0.00187	cyclic nucleotide gated channel subunit alpha 3
TMPRSS5	-3.21234	0.000112	0.00113	transmembrane serine protease 5
ABCC12	-3.19485	1.87e-05	0.000269	ATP binding cassette subfamily C member 12
POM121L9P	-3.17153	5.3e-09	3.11e-07	POM121 transmembrane nucleoporin like 9, pseudogene
NWD1	-3.15905	5.21e-05	0.000609	NACHT and WD repeat domain containing 1
KCNU1	-3.15738	0.000855	0.00564	potassium calcium-activated channel subfamily U member 1
PACRG-AS1	-3.14741	0.000822	0.00546	PACRG antisense RNA 1
SPHKAP	-3.13898	0.00109	0.00682	SPHK1 interactor, AKAP domain containing
MYL11	-3.12512	6.24e-19	3.39e-16	myosin light chain 11
GRIA4	-3.11715	4.77e-05	0.000567	glutamate ionotropic receptor AMPA type subunit 4
DNAH8	-3.11546	2.8e-07	8.48e-06	dynein axonemal heavy chain 8
C2orf50	-3.10101	1.22e-05	0.000188	chromosome 2 open reading frame 50
TINCR	-3.08093	0.000647	0.0045	TINCR ubiquitin domain containing
TCP11	-3.07978	0.00148	0.00869	t-complex 11
A2ML1	-3.07762	0.00044	0.00331	alpha-2-macroglobulin like 1
CHST5	-3.06142	3.66e-05	0.000456	carbohydrate sulfotransferase 5
DCAF13P3	-3.03602	0.00326	0.016	DDB1 and CUL4 associated factor 13 pseudogene 3
HAS1	-3.03273	0.000436	0.00329	hyaluronan synthase 1
LGALS12	-3.02857	2.71e-05	0.000359	galectin 12
VENTX	-3.02702	6.77e-05	0.00075	VENT homeobox
MYO15A	-2.99967	2.3e-08	1.09e-06	myosin XVA
SYNPO2L	-2.99889	4.55e-05	0.000544	synaptopodin 2 like
MUC4	-2.982	1.45e-10	1.36e-08	mucin 4, cell surface associated
BRD7P3	-2.97092	0.00188	0.0104	bromodomain containing 7 pseudogene 3
UBAP1L	-2.93514	1.72e-14	4.54e-12	ubiquitin associated protein 1 like
LGALS9C	-2.93303	4.43e-08	1.89e-06	galectin 9C
GOLGA6FP	-2.93187	0.0037	0.0176	golgin A6 family member F, pseudogene
ABCA13	-2.93047	2.66e-07	8.14e-06	ATP binding cassette subfamily A member 13
DNAH3	-2.92848	1.16e-13	2.54e-11	dynein axonemal heavy chain 3
FBN3	-2.91689	1e-05	0.000159	fibrillin 3
MARCHF10	-2.91181	2.04e-05	0.000288	membrane associated ring-CH-type finger 10
TRPM8	-2.90911	0.000551	0.00395	transient receptor potential cation channel subfamily M member 8
CFAP77	-2.90608	3.94e-06	7.58e-05	cilia and flagella associated protein 77
LINC02930	-2.88264	1.59e-06	3.56e-05	long intergenic non-protein coding RNA 2930
C9orf43	-2.88191	2.49e-05	0.000337	chromosome 9 open reading frame 43
MUC19	-2.88138	9.56e-06	0.000154	mucin 19, oligomeric
NUP210L	-2.86188	2.03e-05	0.000287	nucleoporin 210 like
GRM1	-2.85995	0.000221	0.00192	glutamate metabotropic receptor 1
DISP2	-2.84864	1.19e-05	0.000185	dispatched RND transporter family member 2
POM121L8P	-2.84801	9.92e-15	2.81e-12	POM121 transmembrane nucleoporin like 8, pseudogene
LINC00028	-2.84339	0.000708	0.00484	long intergenic non-protein coding RNA 28
MYBPHL	-2.83727	0.000144	0.00139	myosin binding protein H like
SEC14L5	-2.8324	0.00251	0.013	SEC14 like lipid binding 5
APOB	-2.83126	1.22e-06	2.84e-05	apolipoprotein B
C1orf127	-2.82086	0.00166	0.00954	chromosome 1 open reading frame 127
CABP1	-2.81751	1.7e-05	0.000249	calcium binding protein 1
DUSP1	-2.81525	2.16e-40	2.17e-36	dual specificity phosphatase 1
GARIN1A	-2.81389	2.65e-05	0.000354	golgi associated RAB2 interactor 1A
VIP	-2.81105	1.97e-05	0.000281	vasoactive intestinal peptide
DKKL1	-2.80056	1.09e-06	2.62e-05	dickkopf like acrosomal protein 1
PTK6	-2.79876	0.0003	0.00244	protein tyrosine kinase 6
PKD1L2	-2.79789	1.03e-07	3.72e-06	polycystin 1 like 2 (gene/pseudogene)
LINC00954	-2.79182	7.43e-08	2.84e-06	long intergenic non-protein coding RNA 954
SH3GL3	-2.78942	0.0023	0.0122	SH3 domain containing GRB2 like 3, endophilin A3
COL5A3	-2.78778	8.05e-06	0.000135	collagen type V alpha 3 chain
GRK7	-2.782	0.000168	0.00156	G protein-coupled receptor kinase 7
LINC01814	-2.77944	0.000144	0.00139	long intergenic non-protein coding RNA 1814
MYH15	-2.77722	0.000291	0.00239	myosin heavy chain 15
MLPH	-2.77544	0.000254	0.00215	melanophilin
GDAP1L1	-2.76533	0.00674	0.0277	ganglioside induced differentiation associated protein 1 like 1
LINC01668	-2.75997	0.00017	0.00157	long intergenic non-protein coding RNA 1668
LRRC4B	-2.75908	2.04e-05	0.000288	leucine rich repeat containing 4B
MYO16	-2.75357	0.000556	0.00398	myosin XVI
MROH2B	-2.75225	0.000127	0.00125	maestro heat like repeat family member 2B
ACTG1P17	-2.74984	2.28e-05	0.000315	actin gamma 1 pseudogene 17
FHAD1-AS1	-2.74941	2.73e-05	0.000361	FHAD1 antisense RNA 1
LINC01894	-2.74657	0.00401	0.0188	long intergenic non-protein coding RNA 1894
DLX4	-2.74657	0.000688	0.00473	distal-less homeobox 4
MAGI2-AS2	-2.72494	6.94e-09	3.8e-07	MAGI2 antisense RNA 2
BEST4	-2.72029	1.57e-10	1.45e-08	bestrophin 4
PAPOLB	-2.71652	0.00584	0.0249	poly(A) polymerase beta
TRPM1	-2.70518	0.00047	0.00349	transient receptor potential cation channel subfamily M member 1
DISP3	-2.70502	0.00785	0.0312	dispatched RND transporter family member 3
XDH	-2.699	0.000329	0.00263	xanthine dehydrogenase
CADPS	-2.68835	0.00115	0.00708	calcium dependent secretion activator
EBF3	-2.66853	0.000107	0.00109	EBF transcription factor 3
CBLN1	-2.66507	0.000126	0.00125	cerebellin 1 precursor
TBC1D3B	-2.65384	1.89e-06	4.08e-05	TBC1 domain family member 3B
RPLP0P2	-2.65247	0.000132	0.00129	ribosomal protein lateral stalk subunit P0 pseudogene 2
GABRD	-2.64745	0.000661	0.00458	gamma-aminobutyric acid type A receptor subunit delta
IGSF23	-2.62535	1.38e-06	3.15e-05	immunoglobulin superfamily member 23
TF	-2.62309	2.52e-06	5.23e-05	transferrin
TPTE2P2	-2.61142	0.000138	0.00134	TPTE2 pseudogene 2
CCDC144CP	-2.61111	2.35e-09	1.55e-07	coiled-coil domain containing 144C, pseudogene
SNTG2	-2.60901	0.000968	0.00622	syntrophin gamma 2
DRC7	-2.60661	0.00447	0.0204	dynein regulatory complex subunit 7
HOMER3-AS1	-2.59585	8.57e-05	0.00091	HOMER3 antisense RNA 1
GHET1	-2.591	0.00767	0.0306	gastric carcinoma proliferation enhancing transcript 1
FAM53B-AS1	-2.58791	0.000204	0.0018	FAM53B antisense RNA 1
COL28A1	-2.58751	9.04e-11	9.56e-09	collagen type XXVIII alpha 1 chain
LINC02891	-2.58402	0.00128	0.00769	long intergenic non-protein coding RNA 2891
LINC03025	-2.5718	2.77e-06	5.65e-05	long intergenic non-protein coding RNA 3025
COL17A1	-2.56921	0.000288	0.00236	collagen type XVII alpha 1 chain
CDKL4	-2.56752	0.000145	0.00139	cyclin dependent kinase like 4
GOLGA8Q	-2.56659	6.15e-09	3.48e-07	golgin A8 family member Q
SLC14A2	-2.56634	6.44e-06	0.000114	solute carrier family 14 member 2
SH2D6	-2.54287	2.32e-07	7.34e-06	SH2 domain containing 6
H1-4	-2.53307	1.34e-07	4.62e-06	H1.4 linker histone, cluster member
CCDC27	-2.53035	1.02e-05	0.000162	coiled-coil domain containing 27
TMEM269	-2.5218	1.2e-09	8.52e-08	transmembrane protein 269
FER1L4	-2.51597	7.67e-05	0.000833	fer-1 like family member 4 (pseudogene)
GRM6	-2.51518	0.00168	0.00961	glutamate metabotropic receptor 6
RASGRF1	-2.51105	0.000516	0.00375	Ras protein specific guanine nucleotide releasing factor 1
EGR1	-2.50688	4.74e-15	1.4e-12	early growth response 1
JAKMIP1	-2.5008	3.21e-05	0.000409	janus kinase and microtubule interacting protein 1
TULP2	-2.49771	0.000168	0.00155	TUB like protein 2
OVCH1	-2.49178	2.16e-06	4.57e-05	ovochymase 1
C9orf50	-2.48028	0.000987	0.0063	chromosome 9 open reading frame 50
MAST1	-2.46792	0.00124	0.00751	microtubule associated serine/threonine kinase 1
FDPSP2	-2.46589	1.73e-06	3.8e-05	farnesyl diphosphate synthase pseudogene 2
SALL4	-2.44606	0.000186	0.00168	spalt like transcription factor 4
ARRDC5	-2.44181	2.47e-08	1.15e-06	arrestin domain containing 5
PMFBP1	-2.43454	0.000107	0.00109	polyamine modulated factor 1 binding protein 1
KBTBD12	-2.43404	0.00439	0.0201	kelch repeat and BTB domain containing 12
PSD2	-2.43388	0.00836	0.0326	pleckstrin and Sec7 domain containing 2
DAPK1-IT1	-2.42894	2.95e-05	0.000382	DAPK1 intronic transcript 1
KCNN1	-2.42641	0.000642	0.00447	potassium calcium-activated channel subfamily N member 1
SHISAL2A	-2.42167	0.000399	0.00307	shisa like 2A
SLFNL1	-2.41658	0.00322	0.0159	schlafen like 1
HHIPL2	-2.40898	3.15e-06	6.28e-05	HHIP like 2
HIGD1B	-2.38636	5.45e-08	2.23e-06	HIG1 hypoxia inducible domain family member 1B
RFX8	-2.38072	9.49e-06	0.000153	regulatory factor X8
ABCA17P	-2.38007	0.000157	0.00148	ATP binding cassette subfamily A member 17, pseudogene
FRMPD2	-2.37978	0.00019	0.00171	FERM and PDZ domain containing 2
CA9	-2.3717	0.00225	0.012	carbonic anhydrase 9
SV2C	-2.36501	0.00438	0.02	synaptic vesicle glycoprotein 2C
MKRN9P	-2.36336	0.0078	0.031	makorin ring finger protein 9, pseudogene
TSHR	-2.36316	0.00685	0.0281	thyroid stimulating hormone receptor
LRRC8E	-2.36047	0.0139	0.0479	leucine rich repeat containing 8 VRAC subunit E
MOV10L1	-2.35927	0.00065	0.00452	Mov10 like RISC complex RNA helicase 1
CAGE1	-2.3585	0.000525	0.0038	cancer antigen 1
CYP27C1	-2.35806	0.00102	0.00649	cytochrome P450 family 27 subfamily C member 1
RPL23AP32	-2.35148	1.72e-05	0.00025	ribosomal protein L23a pseudogene 32
LINC00907	-2.35047	0.00419	0.0194	long intergenic non-protein coding RNA 907
C12orf42	-2.34806	0.00965	0.0363	chromosome 12 open reading frame 42
LDB3	-2.34214	0.00197	0.0108	LIM domain binding 3
FRMD5	-2.34108	0.00116	0.00714	FERM domain containing 5
NPIPB6	-2.32043	1.05e-09	7.68e-08	nuclear pore complex interacting protein family member B6
TNS1-AS1	-2.31765	0.000544	0.00391	TNS1 antisense RNA 1
SAP30L-AS1	-2.31161	7.74e-05	0.000838	SAP30L antisense RNA 1 (head to head)
TEX14	-2.31003	2.71e-09	1.72e-07	testis expressed 14, intercellular bridge forming factor
ERICH6	-2.3008	2.54e-05	0.000341	glutamate rich 6
HSP90AB4P	-2.29749	0.000577	0.0041	heat shock protein 90 alpha family class B member 4, pseudogene
GOLGA8J	-2.28194	1.76e-09	1.2e-07	golgin A8 family member J
LINC02739	-2.28193	4.24e-05	0.000514	long intergenic non-protein coding RNA 2739
NANOGP8	-2.27959	0.00377	0.0179	Nanog homeobox retrogene P8
TSKS	-2.27522	0.00603	0.0255	testis specific serine kinase substrate
PBX1-AS1	-2.26101	0.0105	0.0388	PBX1 antisense RNA 1
LINC00933	-2.25621	4.57e-06	8.61e-05	long intergenic non-protein coding RNA 933
BTBD18	-2.24864	3.61e-05	0.000451	BTB domain containing 18
COL24A1	-2.24791	0.000614	0.00431	collagen type XXIV alpha 1 chain
POU5F1	-2.24536	5.87e-05	0.000669	POU class 5 homeobox 1
TTC34	-2.24402	0.00757	0.0303	tetratricopeptide repeat domain 34
DSCAML1	-2.24252	8.29e-08	3.09e-06	DS cell adhesion molecule like 1
WDR64	-2.23732	0.00505	0.0223	WD repeat domain 64
HSD17B3	-2.23238	5.08e-06	9.38e-05	hydroxysteroid 17-beta dehydrogenase 3
TWF2-DT	-2.23015	0.000485	0.00358	TWF2 divergent transcript
POM121L15P	-2.22881	1.8e-09	1.21e-07	POM121 transmembrane nucleoporin like 15, pseudogene
FER1L5	-2.22488	8.26e-06	0.000138	fer-1 like family member 5
MALAT1	-2.22439	3.95e-36	1.98e-32	metastasis associated lung adenocarcinoma transcript 1
LINC02603	-2.22275	1.64e-08	8.07e-07	long intergenic non-protein coding RNA 2603
MRS2P2	-2.21865	0.000382	0.00297	MRS2 pseudogene 2
PHF24	-2.21822	0.00308	0.0153	PHD finger protein 24
MUC3A	-2.21755	0.000248	0.00211	mucin 3A, cell surface associated
TTYH1	-2.2159	0.00296	0.0148	tweety family member 1
DYNC1LI2-DT	-2.20921	0.00112	0.00694	DYNC1LI2 divergent transcript
MIR378H	-2.20859	0.000873	0.00574	microRNA 378h
CCDC62	-2.19911	0.00473	0.0213	coiled-coil domain containing 62
USP32P3	-2.19824	1.01e-06	2.46e-05	ubiquitin specific peptidase 32 pseudogene 3
PLCE1-AS2	-2.19699	0.00616	0.0259	PLCE1 antisense RNA 2
CACNA1E	-2.19656	0.000635	0.00444	calcium voltage-gated channel subunit alpha1 E
DRC1	-2.18892	0.00107	0.00671	dynein regulatory complex subunit 1
SMTNL1	-2.17739	9.43e-05	0.000984	smoothelin like 1
DUSP13	-2.17683	1.25e-05	0.000192	dual specificity phosphatase 13
TBX6	-2.17292	0.000804	0.00537	T-box transcription factor 6
RGS2	-2.16822	2.49e-15	7.95e-13	regulator of G protein signaling 2
CCDC144NL-AS1	-2.16454	0.000974	0.00625	CCDC144NL antisense RNA 1
CCDC144A	-2.16002	8.22e-06	0.000137	coiled-coil domain containing 144A
ADGRF5-AS1	-2.15379	0.00458	0.0208	ADGRF5 antisense RNA 1
SLC7A10	-2.15133	3.66e-07	1.05e-05	solute carrier family 7 member 10
SH3PXD2A-AS1	-2.14872	0.00743	0.0299	SH3PXD2A antisense RNA 1
HSD3BP4	-2.14833	7.62e-05	0.000828	hydroxy-delta-5-steroid dehydrogenase, 3 beta, pseudogene 4
GOLGA6L10	-2.14804	4.43e-09	2.68e-07	golgin A6 family like 10
ENKUR	-2.14713	0.0015	0.00878	enkurin, TRPC channel interacting protein
LINC01554	-2.14239	0.00242	0.0127	long intergenic non-protein coding RNA 1554
CARMN	-2.14083	1.21e-13	2.62e-11	cardiac mesoderm enhancer-associated non-coding RNA
ANKRD44-IT1	-2.14002	0.00049	0.00361	ANKRD44 intronic transcript 1
RUNDC3A-AS1	-2.13713	0.000317	0.00255	RUNDC3A antisense RNA 1
BFSP2	-2.1371	0.0023	0.0122	beaded filament structural protein 2
SPACA3	-2.13219	0.002	0.011	sperm acrosome associated 3
LINC02289	-2.12515	4.95e-08	2.07e-06	long intergenic non-protein coding RNA 2289
LNCTAM34A	-2.11889	0.00192	0.0106	long non coding transcriptional activator of miR34a
ITPRIP-AS1	-2.11845	0.00394	0.0185	ITPRIP antisense RNA 1
HBG2	-2.11799	0.000762	0.00514	hemoglobin subunit gamma 2
LINC01426	-2.1176	0.000593	0.00419	long intergenic non-protein coding RNA 1426
MEG8	-2.11634	9.42e-05	0.000983	maternally expressed 8, small nucleolar RNA host gene
EMC3-AS1	-2.11266	2.82e-05	0.000371	EMC3 antisense RNA 1
KIF6	-2.10852	2.55e-12	4.17e-10	kinesin family member 6
USP32P1	-2.10815	0.000686	0.00472	ubiquitin specific peptidase 32 pseudogene 1
PIWIL2	-2.10238	0.00111	0.00693	piwi like RNA-mediated gene silencing 2
SRRM2-AS1	-2.10196	1.13e-09	8.12e-08	SRRM2 antisense RNA 1
COL6A6	-2.09864	0.000397	0.00306	collagen type VI alpha 6 chain
SHANK1	-2.0946	6.01e-06	0.000107	SH3 and multiple ankyrin repeat domains 1
AMY1A	-2.09032	6.2e-09	3.48e-07	amylase alpha 1A
CNBD2	-2.07636	2.78e-06	5.65e-05	cyclic nucleotide binding domain containing 2
LGR6	-2.07072	0.00194	0.0107	leucine rich repeat containing G protein-coupled receptor 6
ADAM11	-2.06384	0.00183	0.0103	ADAM metallopeptidase domain 11
GRM3	-2.06243	0.00925	0.0352	glutamate metabotropic receptor 3
CSMD3	-2.06175	0.000913	0.00594	CUB and Sushi multiple domains 3
SCN11A	-2.05847	7.89e-05	0.00085	sodium voltage-gated channel alpha subunit 11
GRIK1	-2.05807	4.81e-06	8.94e-05	glutamate ionotropic receptor kainate type subunit 1
ACAN	-2.0572	0.000444	0.00334	aggrecan
OTOA	-2.05545	0.000175	0.00161	otoancorin
GSDMB	-2.05518	3.61e-07	1.04e-05	gasdermin B
SLC17A4	-2.04616	0.00115	0.00708	solute carrier family 17 member 4
CCDC144BP	-2.0424	2.31e-07	7.34e-06	coiled-coil domain containing 144B, pseudogene
NEB	-2.03498	8.68e-07	2.17e-05	nebulin
VSTM1	-2.03455	0.00788	0.0313	V-set and transmembrane domain containing 1
POU5F2	-2.03329	3.08e-05	0.000397	POU domain class 5, transcription factor 2
FBXW10	-2.0278	0.0101	0.0377	F-box and WD repeat domain containing 10
LINC01532	-2.01441	0.0106	0.0389	long intergenic non-protein coding RNA 1532
SMC1B	-2.01438	0.000272	0.00227	structural maintenance of chromosomes 1B
GGTLC1	-2.01236	0.000455	0.0034	gamma-glutamyltransferase light chain 1
GP2	-2.01138	0.000853	0.00563	glycoprotein 2
C20orf203	-2.00554	0.00257	0.0132	chromosome 20 open reading frame 203
LINC02762	-2.00152	0.00517	0.0227	long intergenic non-protein coding RNA 2762
CD19	-1.99611	0.000523	0.00379	CD19 molecule
COL22A1	-1.99306	0.00699	0.0285	collagen type XXII alpha 1 chain
GOLGA8T	-1.98822	3.76e-08	1.67e-06	golgin A8 family member T
ZSCAN4	-1.98085	0.00849	0.033	zinc finger and SCAN domain containing 4
IGSF22	-1.96408	5.58e-09	3.25e-07	immunoglobulin superfamily member 22
LINC01572	-1.96304	0.00151	0.00882	long intergenic non-protein coding RNA 1572
GOLGA8K	-1.96012	3.83e-07	1.09e-05	golgin A8 family member K
MYH3	-1.95965	2.41e-08	1.13e-06	myosin heavy chain 3
GRID2IP	-1.94988	5.72e-05	0.000655	Grid2 interacting protein
RYR1	-1.93874	2.41e-05	0.000328	ryanodine receptor 1
KIF18B	-1.93634	0.00214	0.0115	kinesin family member 18B
DCDC1	-1.93592	6.28e-05	0.000708	doublecortin domain containing 1
RBM20	-1.93469	3.67e-06	7.14e-05	RNA binding motif protein 20
MTUS2	-1.93439	0.0142	0.0487	microtubule associated scaffold protein 2
TROAP	-1.93089	0.00802	0.0317	trophinin associated protein
TPRG1-AS1	-1.92912	0.000205	0.0018	TPRG1 antisense RNA 1
SLC25A47	-1.92638	0.0143	0.0491	solute carrier family 25 member 47
ANKRD36C	-1.91997	4.61e-20	3.19e-17	ankyrin repeat domain 36C
LCNL1	-1.91609	2.59e-07	8e-06	lipocalin like 1
MUC12	-1.91165	0.000123	0.00123	mucin 12, cell surface associated
LINC01014	-1.90984	0.00171	0.00977	long intergenic non-protein coding RNA 1014
RBM15-AS1	-1.9032	0.0088	0.0339	RBM15 antisense RNA 1
RAB26	-1.90038	1.26e-05	0.000193	RAB26, member RAS oncogene family
FLJ42393	-1.8921	0.00559	0.0241	uncharacterized LOC401105
ADCY10	-1.88981	0.000365	0.00286	adenylate cyclase 10
ANKRD18B	-1.88845	0.00132	0.00789	ankyrin repeat domain 18B
COX4I2	-1.88826	5.09e-07	1.39e-05	cytochrome c oxidase subunit 4I2
SCUBE1-AS2	-1.8872	0.00226	0.012	SCUBE1 antisense RNA 2
SLC22A14	-1.88367	0.0116	0.0417	solute carrier family 22 member 14
GNA14-AS1	-1.87722	0.0015	0.0088	GNA14 antisense RNA 1
ADAMTS12	-1.87476	0.00762	0.0305	ADAM metallopeptidase with thrombospondin type 1 motif 12
CSMD2	-1.87163	4.45e-05	0.000534	CUB and Sushi multiple domains 2
ZBTB20-AS3	-1.87158	4.46e-05	0.000535	ZBTB20 antisense RNA 3
VWA3A	-1.86893	0.00314	0.0155	von Willebrand factor A domain containing 3A
RYR2	-1.86709	0.000433	0.00327	ryanodine receptor 2
C11orf16	-1.86505	1.98e-05	0.000282	chromosome 11 open reading frame 16
XRCC2	-1.86262	0.0139	0.048	X-ray repair cross complementing 2
USH2A	-1.85632	0.00352	0.017	usherin
WWTR1-AS1	-1.85501	7.01e-06	0.000121	WWTR1 antisense RNA 1
CHRNG	-1.84842	0.000462	0.00344	cholinergic receptor nicotinic gamma subunit
LINC01702	-1.84805	0.000146	0.00139	long intergenic non-protein coding RNA 1702
PDE6C	-1.84339	0.00462	0.0209	phosphodiesterase 6C
C5AR2	-1.84265	0.00734	0.0296	complement C5a receptor 2
KIF19	-1.84085	0.00556	0.024	kinesin family member 19
CDK13-DT	-1.83969	0.000445	0.00335	CDK13 divergent transcript
MYH7B	-1.83831	5.92e-06	0.000106	myosin heavy chain 7B
UPK1A	-1.83371	3.22e-07	9.51e-06	uroplakin 1A
ANO4	-1.82879	0.00219	0.0117	anoctamin 4
STX1B	-1.82526	1.43e-07	4.88e-06	syntaxin 1B
MYRFL	-1.82088	0.000673	0.00464	myelin regulatory factor like
NUDT16-DT	-1.82028	0.00219	0.0117	NUDT16 divergent transcript
GRIN2B	-1.81571	0.00142	0.00841	glutamate ionotropic receptor NMDA type subunit 2B
TG	-1.81545	2.9e-06	5.83e-05	thyroglobulin
FAF1-AS1	-1.80524	0.00402	0.0188	FAF1 antisense RNA 1
OR2A42	-1.80304	0.00695	0.0284	olfactory receptor family 2 subfamily A member 42
TSACC	-1.80118	0.00479	0.0215	TSSK6 activating cochaperone
NPTN-IT1	-1.79964	1.23e-06	2.87e-05	NPTN intronic transcript 1
TTC23L	-1.79954	0.000416	0.00317	tetratricopeptide repeat domain 23 like
SERPINI2	-1.79486	0.000824	0.00547	serpin family I member 2
HSD17B2	-1.79302	0.00816	0.0321	hydroxysteroid 17-beta dehydrogenase 2
LINC03017	-1.78929	0.000389	0.00301	long intergenic non-protein coding RNA 3017
ANKRD30B	-1.78774	0.00096	0.00618	ankyrin repeat domain 30B
GJA8	-1.78454	0.00929	0.0353	gap junction protein alpha 8
HMGCLL1	-1.78183	0.00471	0.0212	3-hydroxymethyl-3-methylglutaryl-CoA lyase like 1
RUNDC3A	-1.77832	1.96e-06	4.2e-05	RUN domain containing 3A
BRPF3-AS1	-1.76458	0.00153	0.00889	BRPF3 antisense RNA 1
NEK10	-1.75566	0.00827	0.0324	NIMA related kinase 10
SPDYE5	-1.74642	2.45e-05	0.000333	speedy/RINGO cell cycle regulator family member E5
SLC25A25-AS1	-1.74356	1.28e-05	0.000196	SLC25A25 antisense RNA 1
JUNB	-1.7425	4.47e-08	1.9e-06	JunB proto-oncogene, AP-1 transcription factor subunit
ALLC	-1.74016	0.00187	0.0104	allantoicase
ATF3	-1.73753	2.68e-05	0.000356	activating transcription factor 3
RNF138P1	-1.73639	0.0031	0.0154	ring finger protein 138 pseudogene 1
LINC01004	-1.73277	9.04e-11	9.56e-09	long intergenic non-protein coding RNA 1004
GALNT8	-1.73091	0.00509	0.0225	polypeptide N-acetylgalactosaminyltransferase 8
IQCN	-1.73047	2.28e-05	0.000315	IQ motif containing N
PSORS1C3	-1.72226	0.0118	0.0422	psoriasis susceptibility 1 candidate 3
SRRM3	-1.72015	0.00413	0.0192	serine/arginine repetitive matrix 3
C3orf20	-1.71892	0.00519	0.0228	chromosome 3 open reading frame 20
SLC28A2	-1.71483	0.00517	0.0227	solute carrier family 28 member 2
TARID	-1.71174	2.58e-08	1.19e-06	TCF21 antisense RNA inducing promoter demethylation
MFF-DT	-1.69786	2.32e-07	7.34e-06	MFF divergent transcript
ITIH4	-1.69233	0.00234	0.0123	inter-alpha-trypsin inhibitor heavy chain 4
SEMA6B	-1.68649	0.00181	0.0102	semaphorin 6B
KLB	-1.68076	0.00321	0.0158	klotho beta
APPAT	-1.68023	1.67e-08	8.2e-07	atherosclerotic plaque pathogenesis associated transcript
LINC02202	-1.67741	5.72e-05	0.000655	long intergenic non-protein coding RNA 2202
SNORA26	-1.67517	0.00206	0.0112	small nucleolar RNA, H/ACA box 26
BNIPL	-1.67392	0.00919	0.0351	BCL2 interacting protein like
WEE2	-1.67387	0.00236	0.0124	WEE2 oocyte meiosis inhibiting kinase
DUXAP10	-1.67345	0.00755	0.0302	double homeobox A pseudogene 10
CACNA1A	-1.67286	1.68e-06	3.72e-05	calcium voltage-gated channel subunit alpha1 A
ZNF676	-1.66402	4.85e-05	0.000573	zinc finger protein 676
MIR23AHG	-1.65513	1.06e-10	1.09e-08	miR-23a/27a/24-2 cluster host gene
CATSPERG	-1.65353	0.000104	0.00106	cation channel sperm associated auxiliary subunit gamma
TTR	-1.65034	8.04e-13	1.52e-10	transthyretin
EFCAB12	-1.6498	0.0074	0.0297	EF-hand calcium binding domain 12
DCST2	-1.64979	0.00829	0.0325	DC-STAMP domain containing 2
CENPI	-1.64809	0.00972	0.0365	centromere protein I
CC2D2B	-1.64686	0.000919	0.00596	coiled-coil and C2 domain containing 2B
SND1-IT1	-1.64563	0.00057	0.00407	SND1 intronic transcript 1
QRICH2	-1.64509	0.000855	0.00564	glutamine rich 2
RNF139-DT	-1.64451	0.0002	0.00177	RNF139 divergent transcript
SCN3A	-1.63695	0.000399	0.00307	sodium voltage-gated channel alpha subunit 3
HCG27	-1.63387	5.37e-05	0.000624	HLA complex group 27
LAMA2	-1.63254	5.57e-08	2.26e-06	laminin subunit alpha 2
ABCA10	-1.63252	0.00151	0.00881	ATP binding cassette subfamily A member 10
SNORA31	-1.62656	0.000832	0.00551	small nucleolar RNA, H/ACA box 31
TRAV39	-1.62094	2.24e-06	4.72e-05	T cell receptor alpha variable 39
LINC01088	-1.61699	4.75e-05	0.000565	long intergenic non-protein coding RNA 1088
UFL1-AS1	-1.61356	0.000946	0.0061	UFL1 antisense RNA 1
HECW2-AS1	-1.60892	0.00727	0.0294	HECW2 antisense RNA 1
FAM215B	-1.60881	0.000121	0.00121	family with sequence similarity 215 member B
MYT1	-1.60534	0.00742	0.0298	myelin transcription factor 1
CCDC18-AS1	-1.60385	9.62e-14	2.22e-11	CCDC18 antisense RNA 1
NRXN1	-1.60308	0.0132	0.0462	neurexin 1
ZFHX4	-1.60196	0.00795	0.0315	zinc finger homeobox 4
TRIM63	-1.60028	0.00172	0.00978	tripartite motif containing 63
LINC00342	-1.60021	6.86e-08	2.66e-06	long intergenic non-protein coding RNA 342
AKR1C2	-1.59844	1.13e-08	5.82e-07	aldo-keto reductase family 1 member C2
HOXC-AS1	-1.59578	2.83e-06	5.71e-05	HOXC cluster antisense RNA 1
GREB1L	-1.59481	0.00541	0.0235	GREB1 like retinoic acid receptor coactivator
USP6	-1.59455	4.12e-05	0.000501	ubiquitin specific peptidase 6
ARMC3	-1.59136	0.0127	0.0448	armadillo repeat containing 3
ST8SIA1	-1.58789	0.00183	0.0102	ST8 alpha-N-acetyl-neuraminide alpha-2,8-sialyltransferase 1
XG	-1.582	0.00014	0.00136	Xg glycoprotein (Xg blood group)
PRSS46P	-1.57999	0.000807	0.00539	serine protease 46, pseudogene
DDX12P	-1.57829	3.9e-05	0.000479	DEAD/H-box helicase 12, pseudogene
GOLGA6L5P	-1.57814	2.65e-05	0.000354	golgin A6 family like 5, pseudogene
PTCH2	-1.57555	0.00293	0.0147	patched 2
INSYN2A	-1.57324	0.000131	0.00128	inhibitory synaptic factor 2A
ABCG5	-1.57137	0.0124	0.0439	ATP binding cassette subfamily G member 5
POM121L10P	-1.57023	3.05e-06	6.11e-05	POM121 transmembrane nucleoporin like 10, pseudogene
LINC02861	-1.56781	0.011	0.0401	long intergenic non-protein coding RNA 2861
ANKRD36B	-1.56312	2.98e-18	1.46e-15	ankyrin repeat domain 36B
SNHG25	-1.5614	1.24e-05	0.000191	small nucleolar RNA host gene 25
LRRTM2	-1.56105	0.00179	0.0101	leucine rich repeat transmembrane neuronal 2
EFCAB5	-1.55927	1.79e-05	0.000259	EF-hand calcium binding domain 5
KCND1	-1.55882	0.000481	0.00356	potassium voltage-gated channel subfamily D member 1
NUDT10	-1.55848	1.75e-08	8.54e-07	nudix hydrolase 10
SYTL5	-1.55789	0.00386	0.0183	synaptotagmin like 5
ZBP1	-1.54927	0.0102	0.0379	Z-DNA binding protein 1
PLB1	-1.54712	6.98e-05	0.000769	phospholipase B1
THBS4	-1.54667	0.00104	0.00661	thrombospondin 4
MPP3	-1.54413	4.07e-11	4.93e-09	MAGUK p55 scaffold protein 3
CNGA1	-1.54275	6.76e-07	1.77e-05	cyclic nucleotide gated channel subunit alpha 1
DNAH6	-1.53987	0.00104	0.00656	dynein axonemal heavy chain 6
PFN4	-1.53417	3.42e-05	0.00043	profilin family member 4
TAPT1-AS1	-1.53158	6.14e-07	1.63e-05	TAPT1 antisense RNA 1 (head to head)
SLC4A8	-1.53043	0.00191	0.0106	solute carrier family 4 member 8
LCDR	-1.52623	0.000746	0.00505	lysosome cell death regulator
MSS51	-1.52545	0.0128	0.045	MSS51 mitochondrial translational activator
C14orf180	-1.52222	0.00027	0.00226	chromosome 14 open reading frame 180
RGS16	-1.51919	2.27e-08	1.07e-06	regulator of G protein signaling 16
UFD1-AS1	-1.51819	7.5e-05	0.000816	UFD1 antisense RNA 1
LMCD1-AS1	-1.518	0.000211	0.00185	LMCD1 antisense RNA 1
REM2	-1.51542	0.000213	0.00187	RRAD and GEM like GTPase 2
CDC42BPG	-1.51078	0.00137	0.00817	CDC42 binding protein kinase gamma
ZNF726	-1.51005	3.29e-05	0.000417	zinc finger protein 726
GOLGA8R	-1.50826	0.000123	0.00122	golgin A8 family member R
DCDC2B	-1.50815	4.65e-06	8.67e-05	doublecortin domain containing 2B
CRYGS	-1.50735	0.000265	0.00222	crystallin gamma S
KBTBD11-AS1	-1.50631	5.29e-07	1.44e-05	KBTBD11 antisense RNA 1
SLC8A1-AS1	-1.50617	0.00222	0.0118	SLC8A1 antisense RNA 1
ZNF707	-1.50447	9.99e-05	0.00103	zinc finger protein 707
MPL	-1.50099	4.98e-05	0.000585	MPL proto-oncogene, thrombopoietin receptor
ANKRD36	-1.49384	4.65e-16	1.73e-13	ankyrin repeat domain 36
EYA4	-1.48874	1.95e-07	6.34e-06	EYA transcriptional coactivator and phosphatase 4
LRP5L	-1.48804	1.88e-05	0.000269	LDL receptor related protein 5 like (pseudogene)
LINC01473	-1.48671	0.00868	0.0336	long intergenic non-protein coding RNA 1473
CAHM	-1.48589	8.09e-06	0.000136	colon adenocarcinoma hypermethylated
AGTR1	-1.4847	2.59e-08	1.2e-06	angiotensin II receptor type 1
ATP8B3	-1.48464	0.00691	0.0283	ATPase phospholipid transporting 8B3
SLC2A9-AS1	-1.47762	0.000161	0.00151	SLC2A9 antisense RNA 1
GATA3-AS1	-1.47434	4.7e-15	1.4e-12	GATA3 antisense RNA 1
LMO3	-1.47035	0.000436	0.00329	LIM domain only 3
MYCBPAP	-1.46961	0.00121	0.00739	MYCBP associated protein
LINC01312	-1.46792	3.75e-06	7.26e-05	long intergenic non-protein coding RNA 1312
C17orf113	-1.46784	0.00167	0.00955	chromosome 17 open reading frame 113
CLDND2	-1.46228	6.6e-08	2.6e-06	claudin domain containing 2
PGF	-1.45188	4.15e-08	1.8e-06	placental growth factor
CFAP54	-1.45157	0.00019	0.00171	cilia and flagella associated protein 54
NGF	-1.44606	7.81e-08	2.94e-06	nerve growth factor
SCN8A	-1.44521	0.00732	0.0295	sodium voltage-gated channel alpha subunit 8
SLC25A27	-1.44449	3.16e-07	9.35e-06	solute carrier family 25 member 27
LRRC66	-1.44371	0.00935	0.0354	leucine rich repeat containing 66
PKHD1L1	-1.44328	0.00165	0.00948	PKHD1 like 1
CDO1	-1.44038	2.38e-07	7.49e-06	cysteine dioxygenase type 1
NHSL1-AS1	-1.439	1.51e-06	3.41e-05	NHSL1 antisense RNA 1
ZNF534	-1.43595	0.00706	0.0287	zinc finger protein 534
FABP4	-1.43522	8.01e-08	3e-06	fatty acid binding protein 4
FSD2	-1.43212	0.000129	0.00127	fibronectin type III and SPRY domain containing 2
DCST1	-1.43202	0.000857	0.00565	DC-STAMP domain containing 1
ARMCX4	-1.42902	5.74e-08	2.32e-06	armadillo repeat containing X-linked 4
ZNF66	-1.42745	0.00755	0.0302	zinc finger protein 66
SPDYE16	-1.42682	0.00489	0.0218	speedy/RINGO cell cycle regulator family member E16
TSNAXIP1	-1.422	0.00185	0.0103	translin associated factor X interacting protein 1
NR4A2	-1.42091	0.0107	0.0392	nuclear receptor subfamily 4 group A member 2
LINC02875	-1.42082	0.00426	0.0196	long intergenic non-protein coding RNA 2875
SPDYE1	-1.42034	2.09e-05	0.000293	speedy/RINGO cell cycle regulator family member E1
CCDC162P	-1.41595	0.00934	0.0354	coiled-coil domain containing 162, pseudogene
SYCE2	-1.41568	0.00355	0.0171	synaptonemal complex central element protein 2
SNORD104	-1.40864	0.000139	0.00134	small nucleolar RNA, C/D box 104
NOX5	-1.40727	0.0109	0.0398	NADPH oxidase 5
LINC00649	-1.40509	6.19e-06	0.00011	long intergenic non-protein coding RNA 649
C2orf49-DT	-1.40447	0.000283	0.00233	C2orf49 divergent transcript
PTPRQ	-1.40371	7.79e-11	8.65e-09	protein tyrosine phosphatase receptor type Q
IL17RE	-1.40166	0.000463	0.00345	interleukin 17 receptor E
TRAV38-2DV8	-1.40085	0.0057	0.0244	T cell receptor alpha variable 38-2/delta variable 8
TRIM17	-1.39894	0.000159	0.0015	tripartite motif containing 17
RASD1	-1.39775	0.00644	0.0268	ras related dexamethasone induced 1
FAM133CP	-1.39339	7.8e-05	0.000843	family with sequence similarity 133, member A pseudogene
GLIS2-AS1	-1.39077	0.000725	0.00494	GLIS2 antisense RNA 1
TRIM7-AS1	-1.38969	0.00629	0.0263	TRIM7 antisense RNA 1
MED12L	-1.38957	0.00947	0.0357	mediator complex subunit 12L
OR2A4	-1.387	0.00089	0.00582	olfactory receptor family 2 subfamily A member 4
DNAH1	-1.38407	0.00045	0.00338	dynein axonemal heavy chain 1
ATP6V0D1-DT	-1.38084	0.000604	0.00425	ATP6V0D1 divergent transcript
DANT2	-1.38063	0.00199	0.0109	DXZ4 associated non-coding transcript 2, distal
DIO3OS	-1.37905	0.00056	0.00401	DIO3 opposite strand upstream RNA
NPY5R	-1.37384	0.00149	0.00872	neuropeptide Y receptor Y5
CARD14	-1.37257	9.56e-06	0.000154	caspase recruitment domain family member 14
TFAP4	-1.371	0.000637	0.00445	transcription factor AP-4
LUC7L3	-1.36952	3.39e-26	8.51e-23	LUC7 like 3 pre-mRNA splicing factor
HMGA2-AS1	-1.36704	0.00782	0.031	HMGA2 antisense RNA 1
USF1	-1.36457	2.28e-07	7.28e-06	upstream transcription factor 1
FBN2	-1.36129	0.01	0.0374	fibrillin 2
KCNAB3	-1.35871	0.0068	0.0279	potassium voltage-gated channel subfamily A regulatory beta subunit 3
MROH7	-1.35329	0.00101	0.00641	maestro heat like repeat family member 7
H2AC20	-1.35053	0.00101	0.0064	H2A clustered histone 20
MKRN2OS	-1.3469	1.25e-05	0.000192	MKRN2 opposite strand
ADAMTS13	-1.34382	0.00246	0.0128	ADAM metallopeptidase with thrombospondin type 1 motif 13
ATP2A1	-1.34165	0.000528	0.00382	ATPase sarcoplasmic/endoplasmic reticulum Ca2+ transporting 1
LINC01347	-1.33334	0.00201	0.011	long intergenic non-protein coding RNA 1347
KCNC4-DT	-1.32993	0.00824	0.0323	KCNC4 divergent transcript
PRAG1	-1.32819	0.00967	0.0363	PEAK1 related, kinase-activating pseudokinase 1
TPTE2P1	-1.32249	0.000202	0.00179	TPTE2 pseudogene 1
CHRM3-AS2	-1.32043	0.00136	0.00813	CHRM3 antisense RNA 2
LINC02609	-1.31228	0.00054	0.00389	long intergenic non-protein coding RNA 2609
LINC00672	-1.31108	0.00383	0.0182	long intergenic non-protein coding RNA 672
HTR2B	-1.31019	0.000709	0.00484	5-hydroxytryptamine receptor 2B
SERPIND1	-1.30815	0.00184	0.0103	serpin family D member 1
UBE2Q2P1	-1.30227	2.32e-07	7.34e-06	UBE2Q2 pseudogene 1
ZNF426-DT	-1.30185	1.19e-06	2.8e-05	ZNF426 divergent transcript
LINC01089	-1.29674	7.92e-11	8.74e-09	long intergenic non-protein coding RNA 1089
GOLGA8N	-1.29636	0.000272	0.00227	golgin A8 family member N
CELF6	-1.2955	0.000282	0.00232	CUGBP Elav-like family member 6
NPAS1	-1.29398	0.00265	0.0136	neuronal PAS domain protein 1
AKR1C1	-1.29394	5.5e-07	1.48e-05	aldo-keto reductase family 1 member C1
NCF4-AS1	-1.28743	0.0118	0.0424	NCF4 antisense RNA 1
UNC5C-AS1	-1.28734	0.0035	0.0169	UNC5C antisense RNA 1
LINC01186	-1.28614	0.00628	0.0263	long intergenic non-protein coding RNA 1186
CCNYL2	-1.28282	4.14e-06	7.89e-05	cyclin Y like 2 (pseudogene)
UNC79	-1.28131	0.000241	0.00207	unc-79 homolog, NALCN channel complex subunit
ZNF541	-1.28051	0.000794	0.00532	zinc finger protein 541
RNF217-AS1	-1.27911	0.0022	0.0118	RNF217 antisense RNA 1 (head to head)
DNM1P35	-1.27883	0.00105	0.00666	dynamin 1 pseudogene 35
GRIK1-AS1	-1.27569	0.00164	0.00944	GRIK1 antisense RNA 1
PTGDS	-1.27494	1.21e-06	2.84e-05	prostaglandin D2 synthase
GSTM2	-1.27466	5.73e-13	1.12e-10	glutathione S-transferase mu 2
SEC24B-AS1	-1.27461	0.00342	0.0166	SEC24B antisense RNA 1
RND2	-1.27453	0.00117	0.0072	Rho family GTPase 2
HYDIN2	-1.27317	0.00257	0.0133	HYDIN axonemal central pair apparatus protein 2 (pseudogene)
ZSCAN1	-1.27187	0.000223	0.00193	zinc finger and SCAN domain containing 1
DNAH17	-1.26791	5.61e-09	3.25e-07	dynein axonemal heavy chain 17
ZFP36	-1.26757	1.52e-05	0.000225	ZFP36 ring finger protein
SLX4	-1.2675	0.00927	0.0352	SLX4 structure-specific endonuclease subunit
APC2	-1.26383	0.00037	0.00289	APC regulator of WNT signaling pathway 2
CEP72	-1.26286	0.00138	0.00819	centrosomal protein 72
LINC01359	-1.26243	0.00598	0.0253	long intergenic non-protein coding RNA 1359
SRGAP2-AS1	-1.25842	6.84e-06	0.000119	SRGAP2 antisense RNA 1
DDX25	-1.25783	0.0136	0.0472	DEAD-box helicase 25
COL6A4P2	-1.25704	0.0127	0.0446	collagen type VI alpha 4 pseudogene 2
LINC00882	-1.25511	4.75e-09	2.85e-07	long intergenic non-protein coding RNA 882
SMIM22	-1.25348	0.0124	0.0439	small integral membrane protein 22
AMPH	-1.25195	0.000196	0.00174	amphiphysin
ZMAT1	-1.24964	1.1e-10	1.12e-08	zinc finger matrin-type 1
C22orf31	-1.24736	0.0134	0.0465	chromosome 22 open reading frame 31
SEPTIN4-AS1	-1.24174	2.73e-10	2.37e-08	SEPTIN4 antisense RNA 1
CCDC171	-1.24091	0.00114	0.00704	coiled-coil domain containing 171
HIPK1-AS1	-1.23783	0.00205	0.0112	HIPK1 antisense RNA 1
LINC00265	-1.23758	0.00223	0.0119	long intergenic non-protein coding RNA 265
CFAP210	-1.23724	0.00878	0.0338	cilia and flagella associated protein 210
PEAK3	-1.23038	0.0108	0.0396	PEAK family member 3
SPEG	-1.22989	0.000942	0.00608	striated muscle enriched protein kinase
LINC00115	-1.2287	0.0104	0.0383	long intergenic non-protein coding RNA 115
SNAP25	-1.22869	5.28e-06	9.67e-05	synaptosome associated protein 25
TMEM11-DT	-1.2264	0.0023	0.0122	TMEM11 divergent transcript
LRRC69	-1.22635	0.000974	0.00625	leucine rich repeat containing 69
DICER1-AS1	-1.22578	2.12e-08	1.01e-06	DICER1 antisense RNA 1
YPEL3-DT	-1.22563	0.000345	0.00273	YPEL3 divergent transcript
TTN	-1.2241	7.79e-11	8.65e-09	titin
EGFLAM	-1.2231	1.28e-07	4.45e-06	EGF like, fibronectin type III and laminin G domains
ANKRD20A3P	-1.22249	0.00593	0.0252	ankyrin repeat domain 20 family member A3, pseudogene
IQCJ	-1.22082	0.0034	0.0165	IQ motif containing J
SEPTIN4	-1.21918	8.53e-14	1.99e-11	septin 4
PJVK	-1.21749	3.27e-07	9.59e-06	pejvakin
MAFTRR	-1.20967	0.0053	0.0232	MAF transcriptional regulator RNA
MRGPRF-AS1	-1.20697	0.000596	0.0042	MRGPRF antisense RNA 1
SEMA3B-AS1	-1.2048	7.71e-05	0.000836	SEMA3B antisense RNA 1 (head to head)
TMEM81	-1.20479	0.00591	0.0251	transmembrane protein 81
CCDC28A-AS1	-1.20022	0.0101	0.0377	CCDC28A antisense RNA 1
C6orf52	-1.19879	0.00885	0.034	chromosome 6 open reading frame 52
FAHD2CP	-1.19828	1.11e-12	1.97e-10	fumarylacetoacetate hydrolase domain containing 2C, pseudogene
S1PR3	-1.19782	4.92e-05	0.00058	sphingosine-1-phosphate receptor 3
DUOX1	-1.19748	0.00916	0.035	dual oxidase 1
MT1E	-1.19584	5.77e-07	1.54e-05	metallothionein 1E
SRSF5	-1.19307	1.12e-18	5.94e-16	serine and arginine rich splicing factor 5
NTNG2	-1.19209	0.000276	0.0023	netrin G2
ZNF404	-1.18945	0.000266	0.00223	zinc finger protein 404
PER1	-1.18906	4.91e-08	2.06e-06	period circadian regulator 1
GDF15	-1.18761	0.0005	0.00366	growth differentiation factor 15
RNASEH1-DT	-1.18644	1.32e-07	4.56e-06	RNASEH1 divergent transcript
TWIST1	-1.18452	0.000286	0.00236	twist family bHLH transcription factor 1
NFATC4	-1.18417	3.96e-05	0.000485	nuclear factor of activated T cells 4
FAM162B	-1.18338	5.32e-05	0.000619	family with sequence similarity 162 member B
DLK2	-1.18335	0.00773	0.0308	delta like non-canonical Notch ligand 2
MRNIP-DT	-1.183	0.000414	0.00316	MRNIP divergent transcript
ATP6V1G2	-1.18211	0.0105	0.0386	ATPase H+ transporting V1 subunit G2
ESM1	-1.18177	8.32e-05	0.000889	endothelial cell specific molecule 1
LRRC36	-1.18169	0.00831	0.0325	leucine rich repeat containing 36
ZNF530	-1.18099	6.24e-05	0.000704	zinc finger protein 530
KCNQ1OT1	-1.17855	2.71e-07	8.24e-06	KCNQ1 opposite strand/antisense transcript 1
DNAH10	-1.17345	0.000167	0.00155	dynein axonemal heavy chain 10
MEF2C-AS1	-1.16878	0.00489	0.0218	MEF2C antisense RNA 1
YJEFN3	-1.16822	1.97e-05	0.000281	YjeF N-terminal domain containing 3
FAM229A	-1.16531	1.33e-07	4.58e-06	family with sequence similarity 229 member A
ATOH8	-1.16177	3.24e-11	3.99e-09	atonal bHLH transcription factor 8
PIP5K1B	-1.16108	5.71e-09	3.29e-07	phosphatidylinositol-4-phosphate 5-kinase type 1 beta
ADAM12	-1.16002	0.00921	0.0351	ADAM metallopeptidase domain 12
PHLDB3	-1.15451	0.000218	0.0019	pleckstrin homology like domain family B member 3
PLAC9	-1.14822	6.76e-08	2.65e-06	placenta associated 9
LINC02908	-1.14598	0.000505	0.00369	long intergenic non-protein coding RNA 2908
RETREG1-AS1	-1.14593	0.0042	0.0194	RETREG1 antisense RNA 1
INTS6-AS1	-1.14494	6.85e-05	0.000756	INTS6 antisense RNA 1
NSG1	-1.14287	0.000151	0.00143	neuronal vesicle trafficking associated 1
GUSBP2	-1.14285	0.000149	0.00142	GUSB pseudogene 2
SYCP2L	-1.14176	0.000851	0.00562	synaptonemal complex protein 2 like
RANBP17	-1.13774	0.000576	0.00409	RAN binding protein 17
GATD1-DT	-1.13769	1.85e-06	4.01e-05	GATD1 divergent transcript
HDAC4-AS1	-1.13642	0.000406	0.00311	HDAC4 antisense RNA 1
TMEM40	-1.13641	0.00386	0.0183	transmembrane protein 40
COA6-AS1	-1.12985	1.56e-05	0.00023	COA6 antisense RNA 1
DAPK2	-1.12857	1.02e-06	2.48e-05	death associated protein kinase 2
DDIT4	-1.12328	1.71e-06	3.76e-05	DNA damage inducible transcript 4
CHAC1	-1.12293	0.000527	0.00381	ChaC glutathione specific gamma-glutamylcyclotransferase 1
ATP8B5P	-1.11748	0.000929	0.00602	ATPase phospholipid transporting 8B5, pseudogene
G0S2	-1.11698	5.32e-06	9.7e-05	G0/G1 switch 2
BTBD19	-1.11594	0.00207	0.0113	BTB domain containing 19
TUBA8	-1.11488	0.00116	0.00716	tubulin alpha 8
RIPPLY1	-1.11316	0.00151	0.00881	ripply transcriptional repressor 1
C2orf92	-1.10939	0.00706	0.0287	chromosome 2 open reading frame 92
NR2F2-AS1	-1.10897	1.03e-07	3.73e-06	NR2F2 antisense RNA 1
IER2	-1.1085	1.26e-06	2.91e-05	immediate early response 2
GLT8D2	-1.10757	1.08e-06	2.61e-05	glycosyltransferase 8 domain containing 2
GABBR1	-1.10709	0.0002	0.00177	gamma-aminobutyric acid type B receptor subunit 1
C10orf82	-1.10605	0.000102	0.00105	chromosome 10 open reading frame 82
CNTNAP1	-1.10581	8.7e-06	0.000144	contactin associated protein 1
RAB33B-AS1	-1.10485	2.41e-05	0.000328	RAB33B antisense RNA 1
MEI1	-1.10472	0.000528	0.00382	meiotic double-stranded break formation protein 1
TONSL	-1.10408	0.00391	0.0184	tonsoku like, DNA repair protein
MCMDC2	-1.1029	6.48e-08	2.57e-06	minichromosome maintenance domain containing 2
PPIEL	-1.1024	2.11e-05	0.000295	peptidylprolyl isomerase E like pseudogene
CLEC11A	-1.10114	1.78e-09	1.21e-07	C-type lectin domain containing 11A
PGA3	-1.10045	0.00823	0.0323	pepsinogen A3
ODAD3	-1.09976	0.00122	0.00743	outer dynein arm docking complex subunit 3
AMY2A	-1.09938	0.00625	0.0262	amylase alpha 2A
TTC21A	-1.0972	0.00204	0.0112	tetratricopeptide repeat domain 21A
LINC03000	-1.09611	0.0097	0.0364	long intergenic non-protein coding RNA 3000
RYR3	-1.09499	7.05e-05	0.000775	ryanodine receptor 3
GOLGA7B	-1.0916	0.00366	0.0175	golgin A7 family member B
SEPTIN7P2	-1.09077	2.77e-07	8.4e-06	septin 7 pseudogene 2
ACOXL	-1.08938	0.00432	0.0198	acyl-CoA oxidase like
MELTF-AS1	-1.08347	0.000352	0.00277	MELTF antisense RNA 1
PRR16	-1.08346	3.71e-05	0.00046	proline rich 16
DOC2A	-1.08209	0.0011	0.00687	double C2 domain alpha
GPM6B	-1.08124	0.000197	0.00175	glycoprotein M6B
SCOC-AS1	-1.07851	0.00745	0.0299	SCOC antisense RNA 1
ANAPC2	-1.07784	0.00843	0.0328	anaphase promoting complex subunit 2
CCDC7	-1.07757	1.1e-06	2.63e-05	coiled-coil domain containing 7
AMY2B	-1.07684	6.91e-06	0.00012	amylase alpha 2B
RASL12	-1.07657	1.08e-05	0.000169	RAS like family 12
COL13A1	-1.07625	0.00466	0.021	collagen type XIII alpha 1 chain
SPATA24	-1.07433	0.0028	0.0141	spermatogenesis associated 24
BTBD16	-1.07019	0.0145	0.0495	BTB domain containing 16
MACC1-AS1	-1.06919	0.0123	0.0437	MACC1 antisense RNA 1
UPK1A-AS1	-1.0668	0.00657	0.0272	UPK1A antisense RNA 1
C1orf105	-1.06546	0.0056	0.0241	chromosome 1 open reading frame 105
FOLR3	-1.0646	0.00251	0.013	folate receptor gamma
CBS	-1.06436	8.26e-05	0.000883	cystathionine beta-synthase
ADAMTS9-AS2	-1.06247	0.000281	0.00232	ADAMTS9 antisense RNA 2
LINC-PINT	-1.06072	1.72e-05	0.00025	long intergenic non-protein coding RNA, p53 induced transcript
IL1R2	-1.06002	0.00372	0.0178	interleukin 1 receptor type 2
CXXC4-AS1	-1.05988	0.00356	0.0172	CXXC4 antisense RNA 1
HYDIN	-1.05915	0.00247	0.0129	HYDIN axonemal central pair apparatus protein
CAMK1G	-1.05867	5.63e-05	0.000647	calcium/calmodulin dependent protein kinase IG
PIGZ	-1.05669	1.21e-06	2.83e-05	phosphatidylinositol glycan anchor biosynthesis class Z
TEX22	-1.05634	0.00261	0.0134	testis expressed 22
CFAP45	-1.05298	6.57e-05	0.000734	cilia and flagella associated protein 45
DBF4B	-1.05259	0.00422	0.0195	DBF4 zinc finger B
TTC14	-1.05185	5.95e-16	2.17e-13	tetratricopeptide repeat domain 14
KANSL1L-AS1	-1.0518	0.009	0.0344	KANSL1L antisense RNA 1
RBFA	-1.05104	1.08e-09	7.87e-08	ribosome binding factor A
NEAT1	-1.05008	6.77e-07	1.77e-05	nuclear paraspeckle assembly transcript 1
TRIM52-AS1	-1.04832	4.96e-07	1.37e-05	TRIM52 antisense RNA 1 (head to head)
MCOLN3	-1.04732	4.94e-06	9.14e-05	mucolipin TRP cation channel 3
EGOT	-1.04581	0.00801	0.0316	eosinophil granule ontogeny transcript
SLC2A14	-1.04557	0.0013	0.00778	solute carrier family 2 member 14
HMCN2	-1.04556	0.00537	0.0234	hemicentin 2
SOCS3-DT	-1.0418	0.00805	0.0318	SOCS3 divergent transcript
LINC00641	-1.03869	0.00663	0.0274	long intergenic non-protein coding RNA 641
MEIS1-AS2	-1.03638	0.00234	0.0123	MEIS1 antisense RNA 2
HDHD5-AS1	-1.03625	0.000873	0.00573	HDHD5 antisense RNA 1
DDX17	-1.03481	6.73e-09	3.73e-07	DEAD-box helicase 17
GRIK5	-1.03403	0.000273	0.00228	glutamate ionotropic receptor kainate type subunit 5
PRANCR	-1.0318	0.00123	0.00744	progenitor renewal associated non-coding RNA
PGA5	-1.03061	0.0115	0.0415	pepsinogen A5
TMPRSS9	-1.0301	0.000352	0.00276	transmembrane serine protease 9
MT1L	-1.02982	3.26e-05	0.000415	metallothionein 1L, pseudogene
KRBOX1	-1.02885	0.00474	0.0213	KRAB box domain containing 1
CATIP	-1.02816	3.32e-05	0.000421	ciliogenesis associated TTC17 interacting protein
CCN4	-1.0275	3.93e-05	0.000482	cellular communication network factor 4
RSRP1	-1.02634	7.76e-10	5.98e-08	arginine and serine rich protein 1
C19orf73	-1.0256	0.00477	0.0214	chromosome 19 open reading frame 73
ZNF77	-1.02405	0.0107	0.0394	zinc finger protein 77
FOXP3	-1.02305	0.00354	0.0171	forkhead box P3
SEPTIN7P9	-1.02288	0.00312	0.0154	septin 7 pseudogene 9
PDE4C	-1.02214	0.00244	0.0128	phosphodiesterase 4C
DYNLT2	-1.02182	0.000503	0.00368	dynein light chain Tctex-type 2
CISH	-1.02078	0.00505	0.0223	cytokine inducible SH2 containing protein
CLK1	-1.01834	2.73e-10	2.37e-08	CDC like kinase 1
GVQW3	-1.01746	0.00972	0.0365	GVQW motif containing 3
KHDC1	-1.01598	0.000407	0.00312	KH domain containing 1
CHRDL1	-1.01457	0.000195	0.00174	chordin like 1
POSTN	-1.00767	0.00118	0.00724	periostin
SMIM1	-1.00045	0.00108	0.00676	small integral membrane protein 1 (Vel blood group)
SNHG1	-0.999752	2.02e-05	0.000285	small nucleolar RNA host gene 1
EFCAB13	-0.997466	1.63e-05	0.000239	EF-hand calcium binding domain 13
FRY-AS1	-0.995367	0.000192	0.00172	FRY antisense RNA 1
MEG3	-0.994385	0.00064	0.00446	maternally expressed 3
LEKR1	-0.993174	0.0119	0.0425	leucine, glutamate and lysine rich 1
CYB5R2	-0.99074	2.04e-06	4.35e-05	cytochrome b5 reductase 2
RGS11	-0.989474	0.000106	0.00109	regulator of G protein signaling 11
MIDEAS-AS1	-0.9888	0.000511	0.00372	MIDEAS antisense RNA 1
TTLL9	-0.987179	0.0142	0.0486	tubulin tyrosine ligase like 9
LINC02256	-0.986972	8e-10	6.13e-08	long intergenic non-protein coding RNA 2256
SNHG10	-0.982638	9.54e-09	4.99e-07	small nucleolar RNA host gene 10
REM1	-0.979744	0.011	0.0402	RRAD and GEM like GTPase 1
OSER1-DT	-0.976757	2.52e-05	0.000339	OSER1 divergent transcript
HILPDA	-0.974945	4.54e-06	8.56e-05	hypoxia inducible lipid droplet associated
PLA2G6	-0.97324	0.000803	0.00537	phospholipase A2 group VI
ZFPM1	-0.970106	0.00161	0.00929	zinc finger protein, FOG family member 1
GUSBP14	-0.969988	1.81e-06	3.94e-05	GUSB pseudogene 14
RASL11B	-0.968964	5.01e-09	2.99e-07	RAS like family 11 member B
RNPC3	-0.968941	1.39e-12	2.4e-10	RNA binding region (RNP1, RRM) containing 3
AGBL3	-0.96853	0.000495	0.00364	AGBL carboxypeptidase 3
CEP152	-0.967413	0.0104	0.0385	centrosomal protein 152
STARD9	-0.963778	0.000647	0.0045	StAR related lipid transfer domain containing 9
TMEM220-AS1	-0.963323	1.21e-05	0.000187	TMEM220 antisense RNA 1
LTB4R	-0.962991	1.28e-05	0.000196	leukotriene B4 receptor
ASPG	-0.961127	0.000195	0.00174	asparaginase
NUDT11	-0.960181	0.00182	0.0102	nudix hydrolase 11
GOLGA8A	-0.951554	0.000187	0.00168	golgin A8 family member A
KLF8	-0.949571	2.12e-05	0.000297	KLF transcription factor 8
ABCB9	-0.948338	0.00118	0.00726	ATP binding cassette subfamily B member 9
DNAH9	-0.945539	1.94e-05	0.000278	dynein axonemal heavy chain 9
SLC38A4-AS1	-0.944287	0.000403	0.00309	SLC38A4 antisense RNA 1
CCNL1	-0.941983	2.45e-10	2.16e-08	cyclin L1
MMP25	-0.939871	6.78e-05	0.00075	matrix metallopeptidase 25
ZSCAN9	-0.939485	8.15e-06	0.000136	zinc finger and SCAN domain containing 9
MIATNB	-0.937588	0.0125	0.0442	MIAT neighbor
SNHG6	-0.937279	5.45e-06	9.9e-05	small nucleolar RNA host gene 6
NFYC-AS1	-0.937273	0.000321	0.00257	NFYC antisense RNA 1
SSC5D	-0.936625	0.00243	0.0127	scavenger receptor cysteine rich family member with 5 domains
SPACA6	-0.934699	6.4e-05	0.000718	sperm acrosome associated 6
ID1	-0.932012	1.19e-06	2.8e-05	inhibitor of DNA binding 1
SPTBN4	-0.931526	0.000867	0.0057	spectrin beta, non-erythrocytic 4
TTC23L-AS1	-0.929754	0.00207	0.0113	TTC23L antisense RNA 1
LMX1B-DT	-0.929588	0.00109	0.00682	LMX1B divergent transcript
NIBAN3	-0.928706	0.0141	0.0485	niban apoptosis regulator 3
SNHG3	-0.926255	4.52e-09	2.72e-07	small nucleolar RNA host gene 3
NKTR	-0.92496	9.11e-10	6.86e-08	natural killer cell triggering receptor
HFM1	-0.920784	0.00426	0.0196	helicase for meiosis 1
NTRK3	-0.919779	0.00288	0.0145	neurotrophic receptor tyrosine kinase 3
AVPI1	-0.91951	1.61e-07	5.43e-06	arginine vasopressin induced 1
C19orf18	-0.91664	0.00382	0.0181	chromosome 19 open reading frame 18
SEC1P	-0.915424	0.00207	0.0113	secretory blood group 1, pseudogene
CSRP2	-0.914509	5.39e-10	4.41e-08	cysteine and glycine rich protein 2
TNNC1	-0.913517	0.000992	0.00633	troponin C1, slow skeletal and cardiac type
MIR503HG	-0.912192	0.00319	0.0157	MIR503 host gene
TPTEP2	-0.911868	0.000222	0.00192	TPTE pseudogene 2
ZMIZ1-AS1	-0.911424	0.00702	0.0286	ZMIZ1 antisense RNA 1
RAD51B	-0.907305	6.69e-05	0.000744	RAD51 paralog B
USP49	-0.907274	0.000287	0.00236	ubiquitin specific peptidase 49
VSIG2	-0.906866	0.000669	0.00462	V-set and immunoglobulin domain containing 2
PNN	-0.906039	1.57e-17	6.7e-15	pinin, desmosome associated protein
DENND3-AS1	-0.905899	0.0122	0.0434	DENND3 antisense RNA 1
FAM153CP	-0.905556	0.00167	0.00955	protein FAM153C
PNISR	-0.901126	3.23e-16	1.25e-13	PNN interacting serine and arginine rich protein
POC1B-AS1	-0.900516	0.00879	0.0338	POC1B antisense RNA 1
LINC00899	-0.900478	0.000159	0.0015	long intergenic non-protein coding RNA 899
IL1RL1	-0.89825	0.00407	0.019	interleukin 1 receptor like 1
EOLA1-DT	-0.895388	0.00385	0.0182	EOLA1 divergent transcript
RPL13AP20	-0.892795	3.84e-05	0.000473	ribosomal protein L13a pseudogene 20
CFAP44	-0.892564	0.00077	0.00518	cilia and flagella associated protein 44
DGKG	-0.888761	0.0012	0.00734	diacylglycerol kinase gamma
ATP8A2	-0.885193	0.000167	0.00155	ATPase phospholipid transporting 8A2
ZNF793-AS1	-0.88349	0.00261	0.0134	ZNF793 antisense RNA 1 (head to head)
CEBPD	-0.882665	4.36e-09	2.66e-07	CCAAT enhancer binding protein delta
INTS6L	-0.882626	0.00662	0.0274	integrator complex subunit 6 like
SLC6A9	-0.879877	0.0106	0.039	solute carrier family 6 member 9
RAD51-AS1	-0.879264	0.00297	0.0148	RAD51 antisense RNA 1
ZSCAN16-AS1	-0.877918	5.88e-06	0.000105	ZSCAN16 antisense RNA 1
MTMR9LP	-0.877012	1.32e-05	0.000201	myotubularin related protein 9 like, pseudogene
SULT1A2	-0.875433	0.0003	0.00244	sulfotransferase family 1A member 2
NXF3	-0.874322	0.000262	0.0022	nuclear RNA export factor 3
ZNF687	-0.873351	0.00406	0.019	zinc finger protein 687
SNHG20	-0.87286	0.0015	0.00878	small nucleolar RNA host gene 20
ZNF514	-0.872594	9.27e-06	0.000151	zinc finger protein 514
RASL11A	-0.872448	0.00732	0.0295	RAS like family 11 member A
ATAT1	-0.87105	0.000157	0.00148	alpha tubulin acetyltransferase 1
WSB1	-0.870216	1.96e-08	9.4e-07	WD repeat and SOCS box containing 1
DNAH11	-0.868277	0.0118	0.0423	dynein axonemal heavy chain 11
CIART	-0.86762	0.00596	0.0253	circadian associated repressor of transcription
CLEC3B	-0.867104	6.23e-08	2.49e-06	C-type lectin domain family 3 member B
MAN1B1-DT	-0.86688	0.000102	0.00105	MAN1B1 divergent transcript
AVIL	-0.866561	0.000529	0.00382	advillin
SERHL2	-0.866265	4.39e-05	0.000528	serine hydrolase like 2
SLC4A11	-0.865777	0.000769	0.00518	solute carrier family 4 member 11
CEACAM19	-0.865277	0.000193	0.00173	CEA cell adhesion molecule 19
PRR19	-0.864332	0.000567	0.00405	proline rich 19
SNHG9	-0.863787	0.000213	0.00187	small nucleolar RNA host gene 9
RORA-AS1	-0.863438	0.00154	0.00896	RORA antisense RNA 1
GPR173	-0.862354	0.00731	0.0295	G protein-coupled receptor 173
AHSA2P	-0.862052	6.85e-07	1.78e-05	activator of HSP90 ATPase homolog 2, pseudogene
RGL3	-0.861019	5.4e-05	0.000626	ral guanine nucleotide dissociation stimulator like 3
SCGB3A1	-0.856127	0.0134	0.0467	secretoglobin family 3A member 1
SOCS3	-0.855373	0.00223	0.0119	suppressor of cytokine signaling 3
C11orf96	-0.855318	0.00549	0.0237	chromosome 11 open reading frame 96
EIF1B-AS1	-0.855127	0.00604	0.0255	EIF1B antisense RNA 1
PAN3-AS1	-0.855034	0.00218	0.0117	PAN3 antisense RNA 1
DTNB	-0.853862	0.000114	0.00115	dystrobrevin beta
SERP2	-0.853644	1.06e-05	0.000166	stress associated endoplasmic reticulum protein family member 2
MT1M	-0.852585	1.12e-06	2.67e-05	metallothionein 1M
GNAZ	-0.850577	0.00445	0.0203	G protein subunit alpha z
PA2G4P4	-0.850332	6.75e-06	0.000118	proliferation-associated 2G4 pseudogene 4
ERV3-1	-0.849874	0.00125	0.00756	endogenous retrovirus group 3 member 1, envelope
FIS1	-0.844693	1.73e-05	0.00025	fission, mitochondrial 1
FRZB	-0.844268	8.56e-05	0.000909	frizzled related protein
CYP4X1	-0.843623	0.00875	0.0337	cytochrome P450 family 4 subfamily X member 1
KLK5	-0.843484	0.00713	0.0289	kallikrein related peptidase 5
SEC31B	-0.842082	6.58e-05	0.000734	SEC31 homolog B, COPII coat complex component
IQCA1	-0.842048	0.0119	0.0425	IQ motif containing with AAA domain 1
KYAT1	-0.841362	6e-06	0.000107	kynurenine aminotransferase 1
ZNF350-AS1	-0.84045	0.00804	0.0317	ZNF350 antisense RNA 1
ECT2L	-0.83719	0.0113	0.0409	epithelial cell transforming 2 like
HSD11B1-AS1	-0.837142	0.00428	0.0197	HSD11B1 antisense RNA 1
PLEKHG4	-0.834685	0.00631	0.0264	pleckstrin homology and RhoGEF domain containing G4
BDNF	-0.833277	0.00246	0.0128	brain derived neurotrophic factor
EVA1C	-0.833249	5.49e-05	0.000636	eva-1 homolog C
C20orf96	-0.83248	9.06e-05	0.000951	chromosome 20 open reading frame 96
ATP23	-0.830431	1.01e-05	0.00016	ATP23 metallopeptidase and ATP synthase assembly factor homolog
SUPT3H	-0.828556	0.000257	0.00216	SPT3 homolog, SAGA and STAGA complex component
MBD6	-0.828494	0.00172	0.00982	methyl-CpG binding domain protein 6
PHYHIP	-0.828449	3.6e-06	7.04e-05	phytanoyl-CoA 2-hydroxylase interacting protein
ZNF577	-0.827757	2.24e-07	7.16e-06	zinc finger protein 577
CHI3L1	-0.827215	0.00238	0.0125	chitinase 3 like 1
GPR37L1	-0.826947	0.00137	0.00817	G protein-coupled receptor 37 like 1
COX7A1	-0.82668	2.58e-06	5.33e-05	cytochrome c oxidase subunit 7A1
AGAP7P	-0.826455	1.13e-05	0.000177	ArfGAP with GTPase domain, ankyrin repeat and PH domain 7, pseudogene
STAG3	-0.825344	0.000124	0.00123	stromal antigen 3
MT2A	-0.825083	0.000776	0.00522	metallothionein 2A
C16orf95-DT	-0.82471	0.00969	0.0364	C16orf95 divergent transcript
CTSK	-0.824543	0.00292	0.0146	cathepsin K
ADAM28	-0.822268	0.000773	0.0052	ADAM metallopeptidase domain 28
MT1X	-0.821562	0.0051	0.0225	metallothionein 1X
TPM2	-0.818366	1.84e-06	3.99e-05	tropomyosin 2
NR1D1	-0.817451	6.95e-06	0.00012	nuclear receptor subfamily 1 group D member 1
PHF21B	-0.817431	0.00998	0.0372	PHD finger protein 21B
CLK4	-0.815914	1.45e-06	3.29e-05	CDC like kinase 4
PPP1R3F	-0.812814	0.00257	0.0132	protein phosphatase 1 regulatory subunit 3F
SNHG21	-0.812593	0.00121	0.00739	small nucleolar RNA host gene 21
NME4	-0.8109	1e-08	5.2e-07	NME/NM23 nucleoside diphosphate kinase 4
RPL37A	-0.809161	4.13e-05	0.000501	ribosomal protein L37a
IQCD	-0.808835	0.000749	0.00506	IQ motif containing D
HSPB2	-0.808771	7.18e-05	0.000787	heat shock protein family B (small) member 2
MAPK15	-0.807784	0.00277	0.014	mitogen-activated protein kinase 15
DBP	-0.806341	5.2e-06	9.55e-05	D-box binding PAR bZIP transcription factor
ADNP-AS1	-0.805894	0.00815	0.0321	ADNP antisense RNA 1
ACCS	-0.803557	0.000268	0.00224	1-aminocyclopropane-1-carboxylate synthase homolog (inactive)
ANXA2R-AS1	-0.80242	0.00733	0.0295	ANXA2R antisense RNA 1
MED18	-0.801483	0.000311	0.00251	mediator complex subunit 18
HEMK1	-0.799292	5.3e-06	9.69e-05	HemK methyltransferase family member 1
DUSP28	-0.798132	3.35e-05	0.000423	dual specificity phosphatase 28
HES1	-0.797983	5.09e-07	1.39e-05	hes family bHLH transcription factor 1
OLFML1	-0.796817	0.000785	0.00527	olfactomedin like 1
DNM3OS	-0.795607	5.84e-06	0.000105	DNM3 opposite strand/antisense RNA
MIR99AHG	-0.795341	0.0019	0.0105	mir-99a-let-7c cluster host gene
BAIAP2L1	-0.793597	0.00214	0.0115	BAR/IMD domain containing adaptor protein 2 like 1
LINC01504	-0.792848	0.0133	0.0463	long intergenic non-protein coding RNA 1504
RPL27A	-0.792561	4.29e-06	8.16e-05	ribosomal protein L27a
YPEL3	-0.792093	8.41e-09	4.48e-07	yippee like 3
LIN7B	-0.790659	0.000425	0.00322	lin-7 homolog B, crumbs cell polarity complex component
CABP7	-0.785792	1.18e-06	2.79e-05	calcium binding protein 7
CDC42EP5	-0.785025	0.000517	0.00375	CDC42 effector protein 5
ADAMTS10	-0.781623	5.55e-05	0.00064	ADAM metallopeptidase with thrombospondin type 1 motif 10
SNHG11	-0.781533	3.24e-05	0.000412	small nucleolar RNA host gene 11
ETV2	-0.780903	0.00863	0.0334	ETS variant transcription factor 2
L3MBTL1	-0.780245	0.00839	0.0327	L3MBTL histone methyl-lysine binding protein 1
UBE3D	-0.776311	0.00998	0.0373	ubiquitin protein ligase E3D
GAS2	-0.773484	0.00293	0.0147	growth arrest specific 2
GARS1-DT	-0.772238	9.21e-06	0.00015	GARS1 divergent transcript
HEPH	-0.771711	0.00607	0.0256	hephaestin
MYL6B	-0.769283	5.23e-05	0.000611	myosin light chain 6B
BLOC1S1	-0.76908	7.92e-06	0.000134	biogenesis of lysosomal organelles complex 1 subunit 1
ZFAND2A-DT	-0.769031	0.00116	0.00714	ZFAND2A divergent transcript
MYOZ1	-0.768039	0.00379	0.018	myozenin 1
MYL9	-0.76765	0.000126	0.00125	myosin light chain 9
CASP4LP	-0.765282	0.00406	0.019	caspase 4 like, pseudogene
RPS15A	-0.765163	5.54e-05	0.00064	ribosomal protein S15a
IPO5P1	-0.764482	0.0068	0.028	importin 5 pseudogene 1
ZNF341	-0.762397	0.0136	0.0472	zinc finger protein 341
TBX2-AS1	-0.761706	0.000806	0.00538	TBX2 antisense RNA 1
MIOS-DT	-0.761704	0.0109	0.04	MIOS divergent transcript
TOLLIP-DT	-0.761639	0.00274	0.0139	TOLLIP divergent transcript
INMT	-0.760509	0.0124	0.0439	indolethylamine N-methyltransferase
GOLGA8B	-0.760439	0.000185	0.00167	golgin A8 family member B
ZNF436-AS1	-0.758403	0.00589	0.0251	ZNF436 antisense RNA 1
MOK	-0.757702	0.000503	0.00368	MOK protein kinase
ELOB	-0.757678	1.17e-05	0.000181	elongin B
KMT2E-AS1	-0.755151	4.37e-05	0.000526	KMT2E antisense RNA 1
EFHC1	-0.754415	3.82e-09	2.36e-07	EF-hand domain containing 1
NPY1R	-0.753768	0.000463	0.00344	neuropeptide Y receptor Y1
ZNF502	-0.744823	0.00154	0.00897	zinc finger protein 502
RPS12	-0.743435	8.91e-05	0.000938	ribosomal protein S12
GADD45B	-0.743346	6.75e-06	0.000118	growth arrest and DNA damage inducible beta
PPIH	-0.74135	0.000253	0.00214	peptidylprolyl isomerase H
THUMPD3-AS1	-0.741064	6.29e-08	2.51e-06	THUMPD3 antisense RNA 1
ALDOC	-0.739576	0.000817	0.00544	aldolase, fructose-bisphosphate C
ID3	-0.739217	1.02e-09	7.54e-08	inhibitor of DNA binding 3
NPHP3	-0.737353	0.000341	0.0027	nephrocystin 3
SLC25A18	-0.7357	5.71e-05	0.000655	solute carrier family 25 member 18
LINC02524	-0.734022	0.0011	0.00688	long intergenic non-protein coding RNA 2524
COL11A2	-0.733863	0.00856	0.0333	collagen type XI alpha 2 chain
C6orf226	-0.731979	0.000381	0.00296	chromosome 6 open reading frame 226
LAMTOR4	-0.731734	1.91e-05	0.000274	late endosomal/lysosomal adaptor, MAPK and MTOR activator 4
DLEU2	-0.731554	0.00152	0.00886	deleted in lymphocytic leukemia 2
FAHD2B	-0.731035	1.44e-05	0.000217	fumarylacetoacetate hydrolase domain containing 2B
LRRC27	-0.730695	0.00109	0.00679	leucine rich repeat containing 27
FRMD4A	-0.730257	0.000126	0.00125	FERM domain containing 4A
ZBTB48	-0.730251	0.000167	0.00155	zinc finger and BTB domain containing 48
RPS10	-0.729901	0.000132	0.00129	ribosomal protein S10
ECSCR	-0.728394	2.79e-05	0.000368	endothelial cell surface expressed chemotaxis and apoptosis regulator
C1QL1	-0.726899	0.00271	0.0138	complement C1q like 1
GOLGA2P5	-0.726721	0.00686	0.0281	GOLGA2 pseudogene 5
RPS27	-0.726504	5.31e-05	0.000619	ribosomal protein S27
RPL30	-0.725167	0.0002	0.00178	ribosomal protein L30
CCDC57	-0.725043	0.000256	0.00215	coiled-coil domain containing 57
CREBZF	-0.724101	4.03e-07	1.14e-05	CREB/ATF bZIP transcription factor
ZMAT5	-0.722731	7.58e-07	1.94e-05	zinc finger matrin-type 5
TNNT2	-0.721598	6.4e-05	0.000718	troponin T2, cardiac type
GEM	-0.719313	0.00457	0.0207	GTP binding protein overexpressed in skeletal muscle
ZNF674-AS1	-0.718939	0.00491	0.0219	ZNF674 antisense RNA 1 (head to head)
DANCR	-0.718382	2.49e-06	5.16e-05	differentiation antagonizing non-protein coding RNA
USP54	-0.718231	7.88e-06	0.000133	ubiquitin specific peptidase 54
PAXX	-0.716552	8.9e-05	0.000938	PAXX non-homologous end joining factor
ANKRD26	-0.715912	9.52e-07	2.36e-05	ankyrin repeat domain containing 26
SLC26A5	-0.715876	5.44e-06	9.88e-05	solute carrier family 26 member 5
ARHGEF39	-0.715129	1.16e-06	2.75e-05	Rho guanine nucleotide exchange factor 39
PRR3	-0.711814	0.000201	0.00178	proline rich 3
ARHGAP27P1-BPTFP1-KPNA2P3	-0.711752	0.000213	0.00186	ARHGAP27P1-BPTFP1-KPNA2P3 readthrough, transcribed pseudogene
HOTAIRM1	-0.711457	8.24e-07	2.08e-05	HOXA transcript antisense RNA, myeloid-specific 1
VPS13B-DT	-0.710856	0.00851	0.0331	VPS13B divergent transcript
USP50	-0.710683	0.00379	0.018	ubiquitin specific peptidase 50
HSD17B7P2	-0.709717	0.00677	0.0278	hydroxysteroid 17-beta dehydrogenase 7 pseudogene 2
ANG	-0.708724	0.00019	0.00171	angiogenin
MMP28	-0.708715	0.00049	0.00361	matrix metallopeptidase 28
CKMT2-AS1	-0.70673	0.000728	0.00496	CKMT2 antisense RNA 1
RPS3	-0.705906	2.31e-05	0.000317	ribosomal protein S3
ISYNA1	-0.703911	1.44e-05	0.000217	inositol-3-phosphate synthase 1
KIZ	-0.703726	5.07e-05	0.000594	kizuna centrosomal protein
PACSIN3	-0.703451	0.000983	0.00629	protein kinase C and casein kinase substrate in neurons 3
ABCC11	-0.702213	0.00367	0.0176	ATP binding cassette subfamily C member 11
RPL21P28	-0.702065	8.06e-06	0.000135	ribosomal protein L21 pseudogene 28
FAM98C	-0.699796	8.06e-06	0.000135	family with sequence similarity 98 member C
IFITM2	-0.697286	5.34e-06	9.74e-05	interferon induced transmembrane protein 2
ZNF18	-0.696907	0.00101	0.00642	zinc finger protein 18
GSTO2	-0.694524	0.000667	0.00461	glutathione S-transferase omega 2
ZNF649	-0.693598	0.000204	0.0018	zinc finger protein 649
RPL21	-0.693115	3.29e-06	6.53e-05	ribosomal protein L21
PDYN-AS1	-0.689161	0.0102	0.0379	PDYN antisense RNA 1
GAS5	-0.689118	1.4e-06	3.19e-05	growth arrest specific 5
QPCTL	-0.688874	0.0126	0.0443	glutaminyl-peptide cyclotransferase like
NRGN	-0.688036	0.000897	0.00586	neurogranin
C12orf57	-0.686728	2.93e-05	0.000381	chromosome 12 open reading frame 57
ELN-AS1	-0.686389	0.00472	0.0212	ELN antisense RNA 1
NDUFA3	-0.686261	0.000312	0.00252	NADH:ubiquinone oxidoreductase subunit A3
CAVIN3	-0.685582	0.00436	0.02	caveolae associated protein 3
PHACTR3	-0.684483	0.00111	0.00693	phosphatase and actin regulator 3
ZSWIM3	-0.683659	0.014	0.0482	zinc finger SWIM-type containing 3
FAM167B	-0.683626	0.00046	0.00343	family with sequence similarity 167 member B
DNAH14	-0.683552	0.00974	0.0365	dynein axonemal heavy chain 14
RPS27A	-0.683368	3.72e-06	7.21e-05	ribosomal protein S27a
FAM193B	-0.683048	0.000277	0.0023	family with sequence similarity 193 member B
ZCWPW1	-0.682797	0.0106	0.0391	zinc finger CW-type and PWWP domain containing 1
POLB	-0.682749	1.71e-05	0.000249	DNA polymerase beta
TPPP3	-0.682615	0.00159	0.00921	tubulin polymerization promoting protein family member 3
MSH5	-0.682443	0.00936	0.0354	mutS homolog 5
ADHFE1	-0.682204	0.000134	0.00131	alcohol dehydrogenase iron containing 1
GUSBP1	-0.679942	0.00312	0.0154	GUSB pseudogene 1
METTL26	-0.679742	4.38e-05	0.000527	methyltransferase like 26
RPS17	-0.678922	0.000657	0.00456	ribosomal protein S17
NOXA1	-0.677433	0.00128	0.00771	NADPH oxidase activator 1
SNHG18	-0.677246	0.00016	0.0015	small nucleolar RNA host gene 18
ZNF30	-0.675475	0.00777	0.0309	zinc finger protein 30
ZNF354B	-0.673324	0.00271	0.0138	zinc finger protein 354B
PINLYP	-0.673244	0.00308	0.0153	phospholipase A2 inhibitor and LY6/PLAUR domain containing
MAGI2	-0.672328	0.000142	0.00137	membrane associated guanylate kinase, WW and PDZ domain containing 2
PEBP4	-0.672289	0.000604	0.00425	phosphatidylethanolamine binding protein 4
C7orf31	-0.672025	0.00264	0.0135	chromosome 7 open reading frame 31
WT1-AS	-0.671452	0.00265	0.0136	WT1 antisense RNA
WDR86	-0.670897	2.31e-05	0.000317	WD repeat domain 86
FAM166A	-0.669524	0.00612	0.0258	family with sequence similarity 166 member A
ZNF559-ZNF177	-0.669192	0.000546	0.00392	ZNF559-ZNF177 readthrough
CCDC74A	-0.668697	0.00339	0.0165	coiled-coil domain containing 74A
CRACR2B	-0.667554	0.000197	0.00175	calcium release activated channel regulator 2B
TRIM7-AS2	-0.666682	0.0142	0.0488	TRIM7 antisense RNA 2
IFITM1	-0.666225	0.00054	0.00389	interferon induced transmembrane protein 1
LINC01023	-0.665978	0.0116	0.0418	long intergenic non-protein coding RNA 1023
UBE2Q2P13	-0.664673	0.0018	0.0101	UBE2Q2 pseudogene 13
AAMDC	-0.663454	1.45e-05	0.000217	adipogenesis associated Mth938 domain containing
SPRY2	-0.663393	2.85e-05	0.000374	sprouty RTK signaling antagonist 2
RPL11	-0.663134	0.000347	0.00274	ribosomal protein L11
NT5C	-0.662736	3.94e-05	0.000483	5', 3'-nucleotidase, cytosolic
ENTPD3-AS1	-0.66132	0.00539	0.0234	ENTPD3 antisense RNA 1
APBB3	-0.66126	6.72e-05	0.000745	amyloid beta precursor protein binding family B member 3
CCDC148	-0.661227	0.000729	0.00496	coiled-coil domain containing 148
HCFC1R1	-0.660504	1.31e-05	0.0002	host cell factor C1 regulator 1
NDUFB11	-0.659961	0.000109	0.00111	NADH:ubiquinone oxidoreductase subunit B11
CD79B	-0.659496	0.00168	0.00962	CD79b molecule
RPL32	-0.658954	0.000109	0.00111	ribosomal protein L32
INPP4B	-0.65894	0.00918	0.035	inositol polyphosphate-4-phosphatase type II B
C12orf56	-0.657687	0.0114	0.0412	chromosome 12 open reading frame 56
EPOR	-0.65532	0.000339	0.00269	erythropoietin receptor
ACBD6	-0.655233	1.02e-07	3.7e-06	acyl-CoA binding domain containing 6
CENATAC	-0.654422	2.81e-06	5.68e-05	centrosomal AT-AC splicing factor
NADSYN1	-0.654108	7.09e-05	0.000778	NAD synthetase 1
KAT8	-0.652372	2.13e-05	0.000298	lysine acetyltransferase 8
SNCG	-0.651944	0.00109	0.00683	synuclein gamma
RPS20	-0.651303	5.4e-05	0.000626	ribosomal protein S20
LINC02985	-0.650748	0.00932	0.0354	long intergenic non-protein coding RNA 2985
PRIMPOL	-0.650537	0.00198	0.0109	primase and DNA directed polymerase
SYNE1	-0.649658	0.000903	0.00588	spectrin repeat containing nuclear envelope protein 1
SNAI2	-0.649591	0.00535	0.0233	snail family transcriptional repressor 2
ZFC3H1	-0.649092	1.77e-05	0.000256	zinc finger C3H1-type containing
SGIP1	-0.649069	0.0072	0.0292	SH3GL interacting endocytic adaptor 1
ZNF692	-0.648145	3.62e-05	0.000452	zinc finger protein 692
RRAGB	-0.647805	2.54e-05	0.000341	Ras related GTP binding B
REX1BD	-0.646357	0.000133	0.0013	required for excision 1-B domain containing
CMYA5	-0.646219	0.000401	0.00308	cardiomyopathy associated 5
CWF19L2	-0.645351	9.57e-06	0.000154	CWF19 like cell cycle control factor 2
ALKBH7	-0.643876	0.000312	0.00252	alkB homolog 7
GSTA4	-0.642905	0.000121	0.00121	glutathione S-transferase alpha 4
VAMP1	-0.64224	0.00173	0.00983	vesicle associated membrane protein 1
MTLN	-0.642214	0.000944	0.0061	mitoregulin
CFAP70	-0.641727	0.0129	0.0452	cilia and flagella associated protein 70
RPL37	-0.641137	0.000348	0.00274	ribosomal protein L37
NDUFA4L2	-0.641131	0.0102	0.038	NDUFA4 mitochondrial complex associated like 2
MRPL54	-0.639782	0.00118	0.00726	mitochondrial ribosomal protein L54
RRAS	-0.639273	1.31e-06	3.01e-05	RAS related
DUBR	-0.637899	0.00331	0.0162	DPPA2 upstream binding RNA
WASH8P	-0.635534	0.0106	0.0391	WAS protein family homolog 8, pseudogene
MGP	-0.634728	0.00701	0.0285	matrix Gla protein
CCDC80	-0.634697	0.0017	0.00973	coiled-coil domain containing 80
GKAP1	-0.631052	0.000326	0.00261	G kinase anchoring protein 1
TTLL3	-0.63102	0.000186	0.00168	tubulin tyrosine ligase like 3
ATP1A2	-0.630776	0.00989	0.037	ATPase Na+/K+ transporting subunit alpha 2
ZNF547	-0.630519	0.00668	0.0276	zinc finger protein 547
ID4	-0.630336	0.00671	0.0277	inhibitor of DNA binding 4
NDUFA6-DT	-0.630193	0.012	0.0428	NDUFA6 divergent transcript
EDF1	-0.629966	0.000137	0.00133	endothelial differentiation related factor 1
UBXN1	-0.627334	5.28e-08	2.17e-06	UBX domain protein 1
TMEM178A	-0.626471	0.00202	0.0111	transmembrane protein 178A
STK16	-0.625989	0.0102	0.0378	serine/threonine kinase 16
NPRL2	-0.625565	0.000126	0.00125	NPR2 like, GATOR1 complex subunit
EXOSC1	-0.624597	9.47e-05	0.000987	exosome component 1
NTHL1	-0.623997	0.000217	0.00189	nth like DNA glycosylase 1
LINGO1	-0.623889	0.00637	0.0266	leucine rich repeat and Ig domain containing 1
H2AJ	-0.621915	0.000167	0.00155	H2A.J histone
KLF9	-0.621172	0.00739	0.0297	KLF transcription factor 9
TRNAU1AP	-0.621142	0.000163	0.00152	tRNA selenocysteine 1 associated protein 1
RPL26	-0.620029	0.000516	0.00375	ribosomal protein L26
CCDC146	-0.618172	0.00397	0.0187	coiled-coil domain containing 146
TMEM204	-0.618007	2.65e-07	8.12e-06	transmembrane protein 204
RARRES2	-0.616604	0.00121	0.00737	retinoic acid receptor responder 2
FNBP4	-0.615378	3e-05	0.000388	formin binding protein 4
PLAAT4	-0.614958	0.00533	0.0232	phospholipase A and acyltransferase 4
RPL23	-0.61381	0.00139	0.00827	ribosomal protein L23
SELENOM	-0.612784	0.000303	0.00246	selenoprotein M
L3MBTL3	-0.611857	0.0023	0.0122	L3MBTL histone methyl-lysine binding protein 3
NMRAL1	-0.611154	5.97e-06	0.000107	NmrA like redox sensor 1
AZIN2	-0.609808	0.00625	0.0262	antizyme inhibitor 2
PEX14	-0.609009	0.000228	0.00196	peroxisomal biogenesis factor 14
DYRK4	-0.60897	4.62e-07	1.29e-05	dual specificity tyrosine phosphorylation regulated kinase 4
RPL12	-0.608677	0.00106	0.00668	ribosomal protein L12
PHTF2	-0.607464	0.00404	0.0189	putative homeodomain transcription factor 2
RPS21	-0.60735	0.00491	0.0219	ribosomal protein S21
CCDC157	-0.606868	0.00114	0.00703	coiled-coil domain containing 157
NDUFB7	-0.606595	0.000734	0.00499	NADH:ubiquinone oxidoreductase subunit B7
RPL23A	-0.606301	0.00013	0.00128	ribosomal protein L23a
ZNF266	-0.604994	0.0015	0.00876	zinc finger protein 266
JPX	-0.603838	0.00486	0.0217	JPX transcript, XIST activator
SPATA18	-0.603298	0.0103	0.0381	spermatogenesis associated 18
RPL41	-0.602591	0.00121	0.00736	ribosomal protein L41
SERTAD3	-0.602394	3.97e-07	1.12e-05	SERTA domain containing 3
TSC22D1	-0.601881	5.5e-07	1.48e-05	TSC22 domain family member 1
EMC9	-0.601869	5.48e-05	0.000635	ER membrane protein complex subunit 9
PRELP	-0.601765	0.0139	0.0481	proline and arginine rich end leucine rich repeat protein
CAPN12	-0.601616	0.0125	0.0442	calpain 12
SDCBP2	-0.60039	2.94e-05	0.000382	syndecan binding protein 2
COX6B1	-0.600284	0.000557	0.00399	cytochrome c oxidase subunit 6B1
DMKN	-0.600189	0.0132	0.0462	dermokine
PSMA3-AS1	-0.599978	4.24e-08	1.82e-06	PSMA3 antisense RNA 1
NMRK1	-0.59985	0.000145	0.00139	nicotinamide riboside kinase 1
NUPR1	-0.599414	0.00273	0.0139	nuclear protein 1, transcriptional regulator
UBA52	-0.597502	0.000545	0.00392	ubiquitin A-52 residue ribosomal protein fusion product 1
MRPS24	-0.596848	0.000313	0.00252	mitochondrial ribosomal protein S24
PIGL	-0.596546	0.00105	0.00666	phosphatidylinositol glycan anchor biosynthesis class L
RPL13P5	-0.595763	0.00638	0.0266	ribosomal protein L13 pseudogene 5
FAAP20	-0.59495	0.000232	0.002	FA core complex associated protein 20
TDRD3	-0.594859	0.000826	0.00548	tudor domain containing 3
SAMD11	-0.594397	0.000738	0.00501	sterile alpha motif domain containing 11
UNC119	-0.593464	0.00013	0.00127	unc-119 lipid binding chaperone
RPP25L	-0.593284	0.00107	0.00671	ribonuclease P/MRP subunit p25 like
ABCA11P	-0.593216	0.0137	0.0475	ATP binding cassette subfamily A member 11, pseudogene
BAD	-0.593201	0.000153	0.00145	BCL2 associated agonist of cell death
SHPRH	-0.591251	0.000191	0.00171	SNF2 histone linker PHD RING helicase
RPS11	-0.590323	0.00113	0.00702	ribosomal protein S11
LINC01011	-0.589583	0.0119	0.0427	long intergenic non-protein coding RNA 1011
HIKESHI	-0.588355	4.98e-05	0.000585	heat shock protein nuclear import factor hikeshi
ZNF528-AS1	-0.588283	0.00327	0.016	ZNF528 antisense RNA 1
PRPF3	-0.587829	0.001	0.00638	pre-mRNA processing factor 3
SEMA6D	-0.587161	0.00848	0.033	semaphorin 6D
TMIE	-0.586536	0.0085	0.033	transmembrane inner ear
RNF25	-0.586213	0.000186	0.00168	ring finger protein 25
TMEM161B-DT	-0.585267	0.00498	0.0221	TMEM161B divergent transcript
CENPX	-0.585077	0.000499	0.00366	centromere protein X
IFI44	-0.584568	0.00183	0.0102	interferon induced protein 44
PTBP2	-0.584262	0.00619	0.026	polypyrimidine tract binding protein 2
POLR2L	-0.583625	0.00829	0.0325	RNA polymerase II, I and III subunit L
SCAPER	-0.5834	0.000163	0.00152	S-phase cyclin A associated protein in the ER
PDCD6P1	-0.582723	0.00332	0.0163	PDCD6 pseudogene 1
NDUFA11	-0.582697	0.00101	0.00643	NADH:ubiquinone oxidoreductase subunit A11
ID2	-0.581366	3.29e-05	0.000418	inhibitor of DNA binding 2
NDUFA7	-0.580727	0.000774	0.00521	NADH:ubiquinone oxidoreductase subunit A7
CZIB	-0.579941	6.23e-07	1.65e-05	CXXC motif containing zinc binding protein
FAU	-0.579377	0.000595	0.0042	FAU ubiquitin like and ribosomal protein S30 fusion
RBM25	-0.57876	6.26e-05	0.000705	RNA binding motif protein 25
DDX39B	-0.578101	1.47e-05	0.00022	DExD-box helicase 39B
GSTM3	-0.578083	0.00493	0.0219	glutathione S-transferase mu 3
JUN	-0.578071	0.0121	0.043	Jun proto-oncogene, AP-1 transcription factor subunit
NAA10	-0.577798	0.00241	0.0126	N-alpha-acetyltransferase 10, NatA catalytic subunit
SPRY1	-0.573901	4.34e-05	0.000523	sprouty RTK signaling antagonist 1
MGMT	-0.573885	0.000164	0.00153	O-6-methylguanine-DNA methyltransferase
MAPRE3	-0.573425	6.46e-05	0.000724	microtubule associated protein RP/EB family member 3
ZNF582-DT	-0.573362	0.00486	0.0217	ZNF582 divergent transcript
RPL29	-0.573183	0.00339	0.0165	ribosomal protein L29
RPS29	-0.572883	0.00144	0.00848	ribosomal protein S29
LINC03006	-0.57264	0.0098	0.0367	long intergenic non-protein coding RNA 3006
CHCHD6	-0.572328	0.00107	0.00671	coiled-coil-helix-coiled-coil-helix domain containing 6
INO80E	-0.572175	0.00349	0.0169	INO80 complex subunit E
PSENEN	-0.572021	0.00093	0.00602	presenilin enhancer, gamma-secretase subunit
H1-2	-0.571777	0.00653	0.0271	H1.2 linker histone, cluster member
FAM228B	-0.571476	4.61e-06	8.62e-05	family with sequence similarity 228 member B
CCDC107	-0.570954	4.1e-05	0.0005	coiled-coil domain containing 107
TMEM141	-0.570739	0.00571	0.0245	transmembrane protein 141
DMTF1	-0.570706	1.45e-06	3.28e-05	cyclin D binding myb like transcription factor 1
LINC00839	-0.570339	0.00422	0.0195	long intergenic non-protein coding RNA 839
TOMM7	-0.569906	0.00117	0.00717	translocase of outer mitochondrial membrane 7
ABTB1	-0.56983	2.22e-05	0.000308	ankyrin repeat and BTB domain containing 1
PMS2P4	-0.5695	0.000308	0.00249	PMS1 homolog 2, mismatch repair system component pseudogene 4
LUC7L	-0.569323	4.47e-06	8.47e-05	LUC7 like
LENG8	-0.568764	0.0051	0.0225	leukocyte receptor cluster member 8
BUD13	-0.56866	0.000204	0.0018	BUD13 homolog
RPL14	-0.568082	0.00225	0.012	ribosomal protein L14
RPLP2	-0.567575	0.00435	0.0199	ribosomal protein lateral stalk subunit P2
RPL13A	-0.566811	0.000399	0.00307	ribosomal protein L13a
METTL22	-0.565582	0.000185	0.00167	methyltransferase 22, Kin17 lysine
HOXC6	-0.565323	0.0103	0.0381	homeobox C6
TAGAP-AS1	-0.563394	0.0123	0.0436	TAGAP antisense RNA 1
RPL36	-0.563383	0.00282	0.0143	ribosomal protein L36
NUDT2	-0.562746	0.000491	0.00362	nudix hydrolase 2
SPATA33	-0.562599	0.00212	0.0115	spermatogenesis associated 33
TET1	-0.562561	0.00549	0.0237	tet methylcytosine dioxygenase 1
SPAG7	-0.562118	0.000508	0.0037	sperm associated antigen 7
SNHG32	-0.562011	0.000179	0.00163	small nucleolar RNA host gene 32
RPL17	-0.561208	0.00206	0.0112	ribosomal protein L17
EGFL7	-0.560707	0.000458	0.00342	EGF like domain multiple 7
ING1	-0.559968	2.79e-05	0.000368	inhibitor of growth family member 1
LYRM9	-0.558214	0.00464	0.021	LYR motif containing 9
TMEM91	-0.557977	0.00703	0.0286	transmembrane protein 91
WTIP	-0.557371	0.00366	0.0175	WT1 interacting protein
RPL18	-0.555941	0.00148	0.0087	ribosomal protein L18
NABP2	-0.555542	0.0048	0.0215	nucleic acid binding protein 2
SMIM3	-0.55417	0.00216	0.0116	small integral membrane protein 3
ZDHHC6	-0.553902	0.0021	0.0114	zinc finger DHHC-type palmitoyltransferase 6
ZNF32	-0.552742	9.06e-08	3.33e-06	zinc finger protein 32
BOLA1	-0.552096	0.00527	0.0231	bolA family member 1
NIPSNAP3B	-0.551549	0.0144	0.0494	nipsnap homolog 3B
RPL31	-0.551309	0.00113	0.00699	ribosomal protein L31
MDN1	-0.550885	0.00931	0.0354	midasin AAA ATPase 1
CHCHD5	-0.549778	0.0026	0.0134	coiled-coil-helix-coiled-coil-helix domain containing 5
CITED2	-0.548751	0.00374	0.0178	Cbp/p300 interacting transactivator with Glu/Asp rich carboxy-terminal domain 2
PIN4	-0.54754	0.000307	0.00249	peptidylprolyl cis/trans isomerase, NIMA-interacting 4
TMEM60	-0.546727	0.000105	0.00108	transmembrane protein 60
ARGLU1	-0.545538	0.00186	0.0104	arginine and glutamate rich 1
RPL39	-0.545349	0.00878	0.0338	ribosomal protein L39
APOD	-0.544001	0.0141	0.0484	apolipoprotein D
RNF220	-0.542801	0.00147	0.00866	ring finger protein 220
DYNLRB1	-0.542781	0.000659	0.00457	dynein light chain roadblock-type 1
AMZ2P1	-0.542607	0.00212	0.0115	AMZ2 pseudogene 1
ZNF814	-0.541845	0.0132	0.046	zinc finger protein 814
TSR3	-0.5417	3.69e-05	0.000459	TSR3 ribosome maturation factor
IFITM3	-0.541676	0.000832	0.00551	interferon induced transmembrane protein 3
SKAP1	-0.541299	0.00641	0.0267	src kinase associated phosphoprotein 1
BNIP1	-0.541269	0.0021	0.0114	BCL2 interacting protein 1
VPS28	-0.540748	9.62e-05	0.000999	VPS28 subunit of ESCRT-I
RPL35	-0.540346	0.00313	0.0155	ribosomal protein L35
NDUFA2	-0.539772	0.00273	0.0139	NADH:ubiquinone oxidoreductase subunit A2
NXF1	-0.538724	0.000899	0.00586	nuclear RNA export factor 1
WASH9P	-0.537697	0.00388	0.0183	WAS protein family homolog 9, pseudogene
THAP7	-0.537047	0.000246	0.00209	THAP domain containing 7
IGFBP7-AS1	-0.536816	0.000132	0.00129	IGFBP7 antisense RNA 1
CRYAB	-0.535608	0.000195	0.00174	crystallin alpha B
CLTB	-0.535386	0.000137	0.00132	clathrin light chain B
THRA	-0.534953	0.00019	0.00171	thyroid hormone receptor alpha
NSUN5P1	-0.534902	0.000814	0.00542	NSUN5 pseudogene 1
HTRA1	-0.534258	0.000294	0.0024	HtrA serine peptidase 1
UXT	-0.533981	0.00343	0.0167	ubiquitously expressed prefoldin like chaperone
RIC3	-0.533861	0.000274	0.00228	RIC3 acetylcholine receptor chaperone
PMF1-BGLAP	-0.533783	0.000667	0.0046	PMF1-BGLAP readthrough
PARP6	-0.533637	7.71e-05	0.000836	poly(ADP-ribose) polymerase family member 6
SELENOW	-0.533504	0.000114	0.00115	selenoprotein W
TP53TG1	-0.532745	0.000416	0.00317	TP53 target 1
H2BC12	-0.531818	0.0112	0.0406	H2B clustered histone 12
TAF1D	-0.530975	0.00165	0.00949	TATA-box binding protein associated factor, RNA polymerase I subunit D
RPS25	-0.530392	0.000255	0.00215	ribosomal protein S25
EPB41L4A-AS1	-0.52999	0.00406	0.0189	EPB41L4A antisense RNA 1
ATOX1	-0.529156	0.00701	0.0285	antioxidant 1 copper chaperone
MMAB	-0.528633	0.0023	0.0122	metabolism of cobalamin associated B
RPL10A	-0.528606	0.00132	0.00793	ribosomal protein L10a
RASGRP2	-0.528078	0.00161	0.0093	RAS guanyl releasing protein 2
ARRDC2	-0.527431	0.00287	0.0144	arrestin domain containing 2
ZFAND2B	-0.526996	1.35e-06	3.09e-05	zinc finger AN1-type containing 2B
IRF9	-0.526207	8.18e-05	0.000877	interferon regulatory factor 9
ZFAS1	-0.525245	0.00816	0.0321	ZNFX1 antisense RNA 1
OXLD1	-0.524996	0.000318	0.00255	oxidoreductase like domain containing 1
PET100	-0.522842	0.00208	0.0113	PET100 cytochrome c oxidase chaperone
NAALADL1	-0.522528	0.00138	0.00821	N-acetylated alpha-linked acidic dipeptidase like 1
MRPL52	-0.522188	0.00423	0.0195	mitochondrial ribosomal protein L52
RPS15	-0.521868	0.0022	0.0118	ribosomal protein S15
SNHG17	-0.521138	0.00443	0.0202	small nucleolar RNA host gene 17
MAP1LC3A	-0.520815	0.00088	0.00577	microtubule associated protein 1 light chain 3 alpha
NME9	-0.52067	0.00528	0.0231	NME/NM23 family member 9
S100A13	-0.519043	0.00696	0.0284	S100 calcium binding protein A13
AAAS	-0.518064	1.76e-06	3.86e-05	aladin WD repeat nucleoporin
RARA-AS1	-0.518024	0.00592	0.0251	RARA antisense RNA 1
AHI1	-0.516721	0.000417	0.00317	Abelson helper integration site 1
RPL35A	-0.516256	0.00177	0.00999	ribosomal protein L35a
WDR27	-0.515849	0.00981	0.0367	WD repeat domain 27
RNASE4	-0.514958	6.49e-05	0.000725	ribonuclease A family member 4
OFD1	-0.514929	0.00046	0.00342	OFD1 centriole and centriolar satellite protein
B3GAT3	-0.514517	0.0024	0.0126	beta-1,3-glucuronyltransferase 3
SYDE1	-0.513557	0.000184	0.00167	synapse defective Rho GTPase homolog 1
NSMCE1	-0.513067	0.000121	0.00121	NSE1 homolog, SMC5-SMC6 complex component
TMEM234	-0.512687	0.000224	0.00194	transmembrane protein 234
LETMD1	-0.511732	3.88e-05	0.000477	LETM1 domain containing 1
UBXN8	-0.511663	0.00729	0.0294	UBX domain protein 8
SCML1	-0.511385	0.00685	0.0281	Scm polycomb group protein like 1
PRR29	-0.511361	0.0029	0.0145	proline rich 29
COX14	-0.510583	0.00373	0.0178	cytochrome c oxidase assembly factor COX14
NIFK-AS1	-0.509778	0.000162	0.00152	NIFK antisense RNA 1
HEXIM2	-0.5097	0.00278	0.0141	HEXIM P-TEFb complex subunit 2
HOXA3	-0.509669	0.00124	0.00753	homeobox A3
MIR497HG	-0.508687	0.00485	0.0217	mir-497-195 cluster host gene
SLFNL1-AS1	-0.508299	0.0123	0.0436	SLFNL1 antisense RNA 1
SCAMP1-AS1	-0.508262	0.00456	0.0207	SCAMP1 antisense RNA 1
DTX3	-0.507919	0.000739	0.00501	deltex E3 ubiquitin ligase 3
SLC25A14	-0.507665	0.0112	0.0406	solute carrier family 25 member 14
NDUFAF5	-0.50712	0.00291	0.0146	NADH:ubiquinone oxidoreductase complex assembly factor 5
RNASEH2C	-0.506756	3.84e-05	0.000473	ribonuclease H2 subunit C
DDX5	-0.506681	0.00105	0.00662	DEAD-box helicase 5
WASHC1	-0.506131	0.00401	0.0188	WASH complex subunit 1
NDUFA13	-0.505254	0.00551	0.0238	NADH:ubiquinone oxidoreductase subunit A13
RPL38	-0.505225	0.00684	0.0281	ribosomal protein L38
TSPAN15	-0.504356	0.00321	0.0158	tetraspanin 15
UBL5	-0.504085	0.00799	0.0316	ubiquitin like 5
PLEKHB1	-0.503444	0.00523	0.0229	pleckstrin homology domain containing B1
RPL24	-0.502413	0.00194	0.0107	ribosomal protein L24
SPEN-AS1	-0.501977	0.00432	0.0198	SPEN antisense RNA 1
MDP1	-0.501346	0.004	0.0188	magnesium dependent phosphatase 1
U2AF1L4	-0.500373	0.000253	0.00214	U2 small nuclear RNA auxiliary factor 1 like 4
TRAPPC2L	-0.499956	0.000476	0.00353	trafficking protein particle complex subunit 2L
DYNC2I1	-0.498794	7.25e-05	0.000793	dynein 2 intermediate chain 1
C15orf61	-0.49838	0.00767	0.0306	chromosome 15 open reading frame 61
COMMD6	-0.498271	0.0014	0.00831	COMM domain containing 6
ZNF83	-0.497491	0.000274	0.00228	zinc finger protein 83
HSBP1L1	-0.496608	0.0128	0.0449	heat shock factor binding protein 1 like 1
MRPL55	-0.49643	0.000229	0.00198	mitochondrial ribosomal protein L55
TMCO6	-0.49586	0.000311	0.00251	transmembrane and coiled-coil domains 6
SNX22	-0.494374	0.00665	0.0275	sorting nexin 22
NFKBIL1	-0.494049	0.0039	0.0184	NFKB inhibitor like 1
RBM39	-0.4931	4.31e-07	1.21e-05	RNA binding motif protein 39
ILF3-DT	-0.491951	0.000673	0.00464	ILF3 divergent transcript
ZNHIT2	-0.491754	0.0115	0.0415	zinc finger HIT-type containing 2
MYL6	-0.491428	0.00372	0.0177	myosin light chain 6
RPL18A	-0.490599	0.00649	0.027	ribosomal protein L18a
BRICD5	-0.490535	0.00136	0.00812	BRICHOS domain containing 5
MALSU1	-0.488862	0.00335	0.0164	mitochondrial assembly of ribosomal large subunit 1
SIVA1	-0.486525	0.00177	0.00999	SIVA1 apoptosis inducing factor
PQBP1	-0.485509	5.25e-05	0.000613	polyglutamine binding protein 1
LIPT1	-0.485398	0.00469	0.0211	lipoyltransferase 1
STX8	-0.485147	0.000606	0.00426	syntaxin 8
CCDC12	-0.484841	0.000839	0.00555	coiled-coil domain containing 12
IFT52	-0.484792	0.000322	0.00258	intraflagellar transport 52
UBC	-0.484547	0.00031	0.00251	ubiquitin C
PGAP4	-0.484507	0.000159	0.00149	post-GPI attachment to proteins GalNAc transferase 4
ATP5ME	-0.483847	0.00941	0.0356	ATP synthase membrane subunit e
MTG2	-0.482024	0.00403	0.0188	mitochondrial ribosome associated GTPase 2
CNTLN	-0.481328	0.00361	0.0174	centlein
TINAGL1	-0.481324	0.000896	0.00585	tubulointerstitial nephritis antigen like 1
REV3L	-0.481037	0.00853	0.0331	REV3 like, DNA directed polymerase zeta catalytic subunit
MTHFD2	-0.48057	0.00866	0.0335	methylenetetrahydrofolate dehydrogenase (NADP+ dependent) 2, methenyltetrahydrofolate cyclohydrolase
TBCA	-0.480475	0.0052	0.0228	tubulin folding cofactor A
PMF1	-0.480136	0.00742	0.0298	polyamine modulated factor 1
FMN2	-0.479841	0.00937	0.0355	formin 2
RBIS	-0.479274	0.00212	0.0115	ribosomal biogenesis factor
CSRNP1	-0.478763	0.00946	0.0357	cysteine and serine rich nuclear protein 1
COX5B	-0.478626	0.00679	0.0279	cytochrome c oxidase subunit 5B
PHPT1	-0.478535	0.00246	0.0129	phosphohistidine phosphatase 1
SWI5	-0.476966	0.0053	0.0231	SWI5 homologous recombination repair protein
WDR73	-0.476496	0.00262	0.0134	WD repeat domain 73
SERPINB6	-0.476469	1.08e-06	2.61e-05	serpin family B member 6
MRPL21	-0.475116	0.00079	0.0053	mitochondrial ribosomal protein L21
MEA1	-0.47485	4.34e-05	0.000523	male-enhanced antigen 1
ATP5MC2	-0.474338	0.00428	0.0197	ATP synthase membrane subunit c locus 2
CCNQ	-0.474209	0.00122	0.00743	cyclin Q
NELFE	-0.47261	2.11e-05	0.000295	negative elongation factor complex member E
NOSIP	-0.472438	0.000797	0.00534	nitric oxide synthase interacting protein
HAX1	-0.47241	0.000242	0.00207	HCLS1 associated protein X-1
RABAC1	-0.472101	0.00212	0.0115	Rab acceptor 1
ANGPTL6	-0.471293	0.00102	0.00646	angiopoietin like 6
NEDD8	-0.469405	0.00278	0.0141	NEDD8 ubiquitin like modifier
FAM47E	-0.468424	0.00709	0.0288	family with sequence similarity 47 member E
SERTAD1	-0.467419	0.00173	0.00983	SERTA domain containing 1
LENG1	-0.467072	0.00123	0.00744	leukocyte receptor cluster member 1
MRPL11	-0.466163	0.00268	0.0137	mitochondrial ribosomal protein L11
ZNF446	-0.465897	0.00864	0.0334	zinc finger protein 446
CKB	-0.465665	0.0119	0.0425	creatine kinase B
INTU	-0.46487	0.00597	0.0253	inturned planar cell polarity protein
ZCCHC9	-0.464834	0.00713	0.0289	zinc finger CCHC-type containing 9
NDUFAF8	-0.46473	0.00997	0.0372	NADH:ubiquinone oxidoreductase complex assembly factor 8
METTL17	-0.464682	0.00162	0.00933	methyltransferase like 17
HS3ST3A1	-0.464124	0.00539	0.0234	heparan sulfate-glucosamine 3-sulfotransferase 3A1
CCS	-0.464101	0.00487	0.0217	copper chaperone for superoxide dismutase
ZNF204P	-0.463339	0.00748	0.03	zinc finger protein 204, pseudogene
IFT43	-0.463159	0.000968	0.00622	intraflagellar transport 43
PEX16	-0.462969	0.000245	0.00209	peroxisomal biogenesis factor 16
PPP1R35-AS1	-0.462957	0.000123	0.00123	PPP1R35 antisense RNA 1
PPP1R10	-0.462248	0.00261	0.0134	protein phosphatase 1 regulatory subunit 10
ELMOD3	-0.462168	0.00328	0.0161	ELMO domain containing 3
TMUB2	-0.46196	0.000105	0.00108	transmembrane and ubiquitin like domain containing 2
CCDC159	-0.460922	0.0134	0.0466	coiled-coil domain containing 159
COPS9	-0.46092	0.00569	0.0244	COP9 signalosome subunit 9
B9D1	-0.460907	0.000799	0.00534	B9 domain containing 1
C11orf71	-0.459997	0.0117	0.0421	chromosome 11 open reading frame 71
RPL34	-0.459849	0.00217	0.0117	ribosomal protein L34
DYNLL1	-0.459265	0.00709	0.0288	dynein light chain LC8-type 1
TUBE1	-0.458982	0.000434	0.00328	tubulin epsilon 1
METTL18	-0.458965	0.000672	0.00463	methyltransferase like 18
RP9P	-0.458059	0.00514	0.0226	RP9 pseudogene
USE1	-0.457852	0.000298	0.00243	unconventional SNARE in the ER 1
HIRIP3	-0.456355	4.6e-06	8.62e-05	HIRA interacting protein 3
RRP7BP	-0.456024	0.00173	0.00984	ribosomal RNA processing 7 homolog B, pseudogene
IGFBP7	-0.4557	0.00122	0.00742	insulin like growth factor binding protein 7
HEBP1	-0.455425	0.00682	0.028	heme binding protein 1
PRDX5	-0.454551	0.00747	0.0299	peroxiredoxin 5
ZNF511	-0.452965	0.00364	0.0175	zinc finger protein 511
NDUFS6	-0.451535	0.00691	0.0283	NADH:ubiquinone oxidoreductase subunit S6
COQ8B	-0.451265	0.00677	0.0279	coenzyme Q8B
PPIB	-0.45076	0.00974	0.0365	peptidylprolyl isomerase B
RPL9	-0.450695	0.0104	0.0383	ribosomal protein L9
ZNF444	-0.45055	0.000148	0.00141	zinc finger protein 444
ICAM2	-0.450226	0.00968	0.0364	intercellular adhesion molecule 2
KIF9	-0.449662	0.0142	0.0488	kinesin family member 9
LSM7	-0.449419	0.0126	0.0445	LSM7 homolog, U6 small nuclear RNA and mRNA degradation associated
AIP	-0.448907	0.00308	0.0153	aryl hydrocarbon receptor interacting protein
IL11RA	-0.448635	0.00687	0.0281	interleukin 11 receptor subunit alpha
PNPLA2	-0.44815	0.00898	0.0344	patatin like phospholipase domain containing 2
MRPL20	-0.447887	0.0019	0.0105	mitochondrial ribosomal protein L20
MROH8	-0.447415	0.0077	0.0307	maestro heat like repeat family member 8
RPP21	-0.447003	0.000982	0.00629	ribonuclease P/MRP subunit p21
UQCC3	-0.446808	0.00876	0.0338	ubiquinol-cytochrome c reductase complex assembly factor 3
NQO1	-0.446205	0.00719	0.0291	NAD(P)H quinone dehydrogenase 1
POP7	-0.44421	0.0021	0.0114	POP7 homolog, ribonuclease P/MRP subunit
PFDN5	-0.444035	0.00599	0.0254	prefoldin subunit 5
RPS19BP1	-0.443842	0.00638	0.0266	ribosomal protein S19 binding protein 1
MZT2B	-0.443462	0.00861	0.0334	mitotic spindle organizing protein 2B
KRBOX4	-0.443458	0.00582	0.0248	KRAB box domain containing 4
NAA38	-0.443271	0.0121	0.0431	N-alpha-acetyltransferase 38, NatC auxiliary subunit
ZNF688	-0.442893	0.014	0.0481	zinc finger protein 688
ZNHIT1	-0.442601	0.00942	0.0356	zinc finger HIT-type containing 1
GSTP1	-0.442127	0.00472	0.0212	glutathione S-transferase pi 1
ABHD14A	-0.442058	0.013	0.0454	abhydrolase domain containing 14A
DLG4	-0.441826	0.00484	0.0216	discs large MAGUK scaffold protein 4
FAM229B	-0.440644	0.00496	0.0221	family with sequence similarity 229 member B
COX7A2	-0.440606	0.00636	0.0266	cytochrome c oxidase subunit 7A2
CHCHD7	-0.439846	8.12e-05	0.000872	coiled-coil-helix-coiled-coil-helix domain containing 7
AOPEP	-0.439539	0.000505	0.00369	aminopeptidase O (putative)
EEF1D	-0.438828	0.000728	0.00496	eukaryotic translation elongation factor 1 delta
COG4	-0.438755	0.000479	0.00354	component of oligomeric golgi complex 4
CETN2	-0.438045	0.000891	0.00582	centrin 2
TMEM53	-0.437621	0.00873	0.0337	transmembrane protein 53
RNF7	-0.436843	0.000983	0.00629	ring finger protein 7
GYPC	-0.436529	0.00475	0.0213	glycophorin C (Gerbich blood group)
MIIP	-0.436368	0.0076	0.0304	migration and invasion inhibitory protein
RPL19	-0.436261	0.00357	0.0172	ribosomal protein L19
SNX21	-0.43601	0.000142	0.00137	sorting nexin family member 21
PMP22	-0.435971	0.0136	0.047	peripheral myelin protein 22
LINC00869	-0.435115	0.0112	0.0406	long intergenic non-protein coding RNA 869
DDIT3	-0.434608	0.00341	0.0166	DNA damage inducible transcript 3
KRCC1	-0.434337	0.000665	0.0046	lysine rich coiled-coil 1
DGCR6L	-0.432329	0.00762	0.0305	DiGeorge syndrome critical region gene 6 like
BANF1	-0.431403	0.0036	0.0173	BAF nuclear assembly factor 1
RAD51D	-0.429923	0.00518	0.0228	RAD51 paralog D
EVA1B	-0.429795	0.0106	0.039	eva-1 homolog B
RPL13	-0.428745	0.0042	0.0194	ribosomal protein L13
ENKD1	-0.42874	0.00374	0.0178	enkurin domain containing 1
SMIM27	-0.428466	0.00601	0.0254	small integral membrane protein 27
SVBP	-0.428369	0.00503	0.0223	small vasohibin binding protein
FHIP1B	-0.42825	0.00126	0.00761	FHF complex subunit HOOK interacting protein 1B
N4BP2L2	-0.427945	0.000204	0.0018	NEDD4 binding protein 2 like 2
MZF1	-0.427857	0.00224	0.0119	myeloid zinc finger 1
NME3	-0.427587	0.00588	0.025	NME/NM23 nucleoside diphosphate kinase 3
TCEAL1	-0.426043	0.000913	0.00594	transcription elongation factor A like 1
GADD45GIP1	-0.425095	0.00168	0.00962	GADD45G interacting protein 1
SPINT2	-0.424696	0.0103	0.0382	serine peptidase inhibitor, Kunitz type 2
COA3	-0.423907	0.0072	0.0292	cytochrome c oxidase assembly factor 3
UNC45A	-0.423782	0.000407	0.00312	unc-45 myosin chaperone A
IFT27	-0.423773	0.00285	0.0144	intraflagellar transport 27
GABPB1-AS1	-0.422496	0.00431	0.0198	GABPB1 antisense RNA 1
IMP3	-0.422474	0.000193	0.00173	IMP U3 small nucleolar ribonucleoprotein 3
EIF3K	-0.422347	0.00504	0.0223	eukaryotic translation initiation factor 3 subunit K
ELOF1	-0.421781	0.00395	0.0186	elongation factor 1
POLR2G	-0.421324	0.011	0.0401	RNA polymerase II subunit G
SERPING1	-0.420972	0.00655	0.0272	serpin family G member 1
ACOT8	-0.420935	0.00436	0.02	acyl-CoA thioesterase 8
ARL2	-0.420667	0.00461	0.0208	ADP ribosylation factor like GTPase 2
CYP2R1	-0.420402	0.0112	0.0406	cytochrome P450 family 2 subfamily R member 1
KHDC4	-0.420298	0.013	0.0454	KH domain containing 4, pre-mRNA splicing factor
LSM10	-0.419224	0.0051	0.0225	LSM10, U7 small nuclear RNA associated
ISCU	-0.419045	0.000234	0.00201	iron-sulfur cluster assembly enzyme
TMEM39A	-0.418755	0.0104	0.0383	transmembrane protein 39A
SERF2	-0.41854	0.00531	0.0232	small EDRK-rich factor 2
DAD1	-0.417826	0.0018	0.0101	defender against cell death 1
SYNE2	-0.417707	0.00465	0.021	spectrin repeat containing nuclear envelope protein 2
MCRIP1	-0.417553	0.00726	0.0294	MAPK regulated corepressor interacting protein 1
PTOV1	-0.417207	0.00428	0.0197	PTOV1 extended AT-hook containing adaptor protein
DPM2	-0.417059	0.0104	0.0385	dolichyl-phosphate mannosyltransferase subunit 2, regulatory
TMEM126B	-0.416939	0.00368	0.0176	transmembrane protein 126B
NDUFB9	-0.416717	0.00695	0.0284	NADH:ubiquinone oxidoreductase subunit B9
HMGN3	-0.416402	0.0015	0.00876	high mobility group nucleosomal binding domain 3
SCAND1	-0.416052	0.00694	0.0284	SCAN domain containing 1
DCAKD	-0.415976	0.00699	0.0285	dephospho-CoA kinase domain containing
C8orf58	-0.415495	0.0103	0.0381	chromosome 8 open reading frame 58
TIMM17B	-0.415198	0.0103	0.0382	translocase of inner mitochondrial membrane 17B
EXD3	-0.414417	0.00888	0.0341	exonuclease 3'-5' domain containing 3
RPS13	-0.414395	0.00933	0.0354	ribosomal protein S13
TMEM219	-0.413912	0.00504	0.0223	transmembrane protein 219
RTF2	-0.41363	2.14e-05	0.000299	replication termination factor 2
COX6C	-0.413314	0.00757	0.0303	cytochrome c oxidase subunit 6C
CLDN5	-0.41294	0.00771	0.0307	claudin 5
HNRNPDL	-0.412596	5.31e-06	9.69e-05	heterogeneous nuclear ribonucleoprotein D like
TAMM41	-0.411652	0.0107	0.0391	TAM41 mitochondrial translocator assembly and maintenance homolog
YIPF1	-0.411528	0.00761	0.0304	Yip1 domain family member 1
ZFAND2A	-0.410714	0.0129	0.0452	zinc finger AN1-type containing 2A
C12orf60	-0.410424	0.0124	0.0438	chromosome 12 open reading frame 60
SLC1A5	-0.409124	0.0026	0.0134	solute carrier family 1 member 5
PKIG	-0.408311	0.000979	0.00627	cAMP-dependent protein kinase inhibitor gamma
B4GAT1	-0.407765	7.15e-05	0.000784	beta-1,4-glucuronyltransferase 1
RNF181	-0.407702	0.00563	0.0242	ring finger protein 181
CUTA	-0.406809	0.0127	0.0447	cutA divalent cation tolerance homolog
LRRC75A	-0.405957	0.00424	0.0195	leucine rich repeat containing 75A
CSRP1	-0.405701	0.0143	0.0491	cysteine and glycine rich protein 1
FHL1	-0.404862	0.00416	0.0193	four and a half LIM domains 1
KAZN	-0.404802	0.00294	0.0147	kazrin, periplakin interacting protein
ERICH1	-0.404578	0.0106	0.0389	glutamate rich 1
RPS14	-0.404554	0.0118	0.0423	ribosomal protein S14
BCL7C	-0.404507	0.00451	0.0205	BAF chromatin remodeling complex subunit BCL7C
MRPL33	-0.403883	0.012	0.0428	mitochondrial ribosomal protein L33
C19orf53	-0.403696	0.0138	0.0477	chromosome 19 open reading frame 53
WBP1	-0.403566	0.00412	0.0192	WW domain binding protein 1
TMEM88	-0.402927	0.00832	0.0326	transmembrane protein 88
ZSCAN18	-0.402604	0.000121	0.00121	zinc finger and SCAN domain containing 18
RCE1	-0.401168	0.00199	0.0109	Ras converting CAAX endopeptidase 1
NRSN2	-0.399415	0.00401	0.0188	neurensin 2
POGZ	-0.399392	0.0114	0.0414	pogo transposable element derived with ZNF domain
RPL10	-0.398922	0.0089	0.0342	ribosomal protein L10
ECH1	-0.396784	0.011	0.04	enoyl-CoA hydratase 1
ARFIP2	-0.396492	0.0035	0.017	ADP ribosylation factor interacting protein 2
HMOX2	-0.396489	0.00176	0.00997	heme oxygenase 2
NACA	-0.396248	0.00158	0.00916	nascent polypeptide associated complex subunit alpha
RSPH9	-0.396076	0.00843	0.0329	radial spoke head component 9
CIRBP	-0.394259	0.000143	0.00137	cold inducible RNA binding protein
TMEM216	-0.393244	0.00811	0.0319	transmembrane protein 216
CPLANE1	-0.392838	0.00238	0.0125	ciliogenesis and planar polarity effector complex subunit 1
NIT1	-0.392308	0.00177	0.00998	nitrilase 1
AP4B1	-0.391651	0.0057	0.0244	adaptor related protein complex 4 subunit beta 1
FBXL12	-0.389809	0.00366	0.0175	F-box and leucine rich repeat protein 12
MRPL9	-0.389067	0.00672	0.0277	mitochondrial ribosomal protein L9
GMDS	-0.388048	0.0115	0.0415	GDP-mannose 4,6-dehydratase
TRIR	-0.387491	0.0115	0.0414	telomerase RNA component interacting RNase
PABPN1	-0.386745	0.00774	0.0308	poly(A) binding protein nuclear 1
UFC1	-0.386524	0.00615	0.0258	ubiquitin-fold modifier conjugating enzyme 1
STX5	-0.386407	0.00837	0.0327	syntaxin 5
GEMIN7	-0.386252	0.00541	0.0235	gem nuclear organelle associated protein 7
CENPT	-0.38502	0.00608	0.0256	centromere protein T
HSPB8	-0.384698	0.00417	0.0193	heat shock protein family B (small) member 8
HOXB3	-0.384617	0.0113	0.0409	homeobox B3
KLHDC3	-0.384379	0.00163	0.0094	kelch domain containing 3
PARK7	-0.384251	0.00248	0.0129	Parkinsonism associated deglycase
DCTN6	-0.384026	0.00528	0.0231	dynactin subunit 6
FAHD2A	-0.384012	0.00448	0.0204	fumarylacetoacetate hydrolase domain containing 2A
CHID1	-0.383426	0.0085	0.0331	chitinase domain containing 1
WDR83OS	-0.383347	0.00674	0.0277	WD repeat domain 83 opposite strand
CIDECP1	-0.383249	0.00747	0.0299	CIDEC pseudogene 1
PAF1	-0.382752	0.0011	0.00686	PAF1 homolog, Paf1/RNA polymerase II complex component
ELP6	-0.382715	0.00133	0.00796	elongator acetyltransferase complex subunit 6
ANAPC16	-0.382554	0.00211	0.0114	anaphase promoting complex subunit 16
PCGF1	-0.38158	0.0103	0.0382	polycomb group ring finger 1
SAP30BP	-0.381319	0.000315	0.00254	SAP30 binding protein
SNRNP70	-0.378661	0.0109	0.0398	small nuclear ribonucleoprotein U1 subunit 70
TMEM80	-0.378235	0.0108	0.0397	transmembrane protein 80
PRPF38B	-0.377288	0.0132	0.0461	pre-mRNA processing factor 38B
METTL23	-0.377223	0.00829	0.0325	methyltransferase like 23
CHCHD2	-0.376876	0.0116	0.0418	coiled-coil-helix-coiled-coil-helix domain containing 2
SRP14	-0.376181	0.00351	0.017	signal recognition particle 14
PRDX6	-0.375409	0.00526	0.023	peroxiredoxin 6
RBM5	-0.374868	0.00134	0.00799	RNA binding motif protein 5
FRG1	-0.374597	0.00237	0.0124	FSHD region gene 1
CENPC	-0.373935	0.00638	0.0266	centromere protein C
PPP1R35	-0.373859	0.00342	0.0166	protein phosphatase 1 regulatory subunit 35
ATP6V1G1	-0.37381	0.000765	0.00516	ATPase H+ transporting V1 subunit G1
BEX3	-0.373717	0.0129	0.0454	brain expressed X-linked 3
METTL3	-0.373261	0.00224	0.0119	methyltransferase 3, N6-adenosine-methyltransferase complex catalytic subunit
POLR2J	-0.372275	0.00763	0.0305	RNA polymerase II subunit J
ERCC2	-0.372266	0.00589	0.0251	ERCC excision repair 2, TFIIH core complex helicase subunit
GRAMD1A	-0.370809	0.00853	0.0332	GRAM domain containing 1A
HAUS7	-0.370073	0.00335	0.0164	HAUS augmin like complex subunit 7
IGBP1	-0.369642	0.0011	0.00684	immunoglobulin binding protein 1
PTOV1-AS2	-0.36957	0.0139	0.0481	PTOV1 antisense RNA 2
POLR1H	-0.36929	0.00848	0.033	RNA polymerase I subunit H
CHMP2A	-0.366367	0.00485	0.0216	charged multivesicular body protein 2A
ARL8A	-0.366318	0.00802	0.0317	ADP ribosylation factor like GTPase 8A
HOXA10	-0.366275	0.0025	0.013	homeobox A10
PARL	-0.36275	0.000346	0.00274	presenilin associated rhomboid like
UROD	-0.362312	0.00895	0.0343	uroporphyrinogen decarboxylase
KIAA2026	-0.36084	0.00195	0.0107	KIAA2026
NSUN5P2	-0.360251	0.00384	0.0182	NSUN5 pseudogene 2
KRTCAP2	-0.360034	0.0116	0.0419	keratinocyte associated protein 2
MRNIP	-0.359561	0.00096	0.00618	MRN complex interacting protein
MRPL40	-0.359202	0.0136	0.0471	mitochondrial ribosomal protein L40
SRSF2	-0.35918	0.00819	0.0322	serine and arginine rich splicing factor 2
ATP6V1E1	-0.357549	0.00275	0.014	ATPase H+ transporting V1 subunit E1
EMID1	-0.357263	0.00504	0.0223	EMI domain containing 1
PIGC	-0.356891	0.00649	0.027	phosphatidylinositol glycan anchor biosynthesis class C
SRSF7	-0.355439	0.0021	0.0114	serine and arginine rich splicing factor 7
TXNIP	-0.35441	0.0027	0.0138	thioredoxin interacting protein
SMARCD3	-0.353703	0.00912	0.0348	SWI/SNF related, matrix associated, actin dependent regulator of chromatin, subfamily d, member 3
ALDOA	-0.353355	0.00573	0.0245	aldolase, fructose-bisphosphate A
PSMD13	-0.352862	0.00202	0.011	proteasome 26S subunit, non-ATPase 13
SSBP2	-0.352431	0.0115	0.0415	single stranded DNA binding protein 2
MRPL36	-0.352384	0.012	0.0428	mitochondrial ribosomal protein L36
POLR2J4	-0.351442	0.00456	0.0207	RNA polymerase II subunit J4, pseudogene
MED27	-0.351214	0.00976	0.0366	mediator complex subunit 27
SOD1	-0.3498	0.0111	0.0403	superoxide dismutase 1
CHASERR	-0.348966	0.005	0.0222	CHD2 adjacent suppressive regulatory RNA
SURF2	-0.347836	0.0115	0.0414	surfeit 2
LINC00847	-0.347649	0.0073	0.0295	long intergenic non-protein coding RNA 847
TBP	-0.345666	0.0063	0.0263	TATA-box binding protein
RANGRF	-0.345617	0.00363	0.0174	RAN guanine nucleotide release factor
LRRC42	-0.345565	0.00925	0.0352	leucine rich repeat containing 42
ARL6IP4	-0.344179	0.0093	0.0353	ADP ribosylation factor like GTPase 6 interacting protein 4
CDC42BPA	-0.343962	0.0143	0.0491	CDC42 binding protein kinase alpha
UBA7	-0.343218	0.0106	0.039	ubiquitin like modifier activating enzyme 7
NASP	-0.342796	0.00728	0.0294	nuclear autoantigenic sperm protein
TSEN34	-0.342469	0.00173	0.00983	tRNA splicing endonuclease subunit 34
TMEM35B	-0.341777	0.00345	0.0167	transmembrane protein 35B
CHMP4A	-0.341448	0.00481	0.0215	charged multivesicular body protein 4A
NTAN1	-0.339379	0.0119	0.0426	N-terminal asparagine amidase
MRPL28	-0.338403	0.0117	0.0419	mitochondrial ribosomal protein L28
ING4	-0.337791	0.012	0.0428	inhibitor of growth family member 4
NDUFAF6	-0.335159	0.0121	0.0431	NADH:ubiquinone oxidoreductase complex assembly factor 6
USP16	-0.333756	0.00426	0.0196	ubiquitin specific peptidase 16
NUP85	-0.333297	0.0115	0.0414	nucleoporin 85
EIF3J-DT	-0.331615	0.0088	0.0339	EIF3J divergent transcript
THAP8	-0.330819	0.011	0.04	THAP domain containing 8
UBAC1	-0.329614	0.00273	0.0139	UBA domain containing 1
MTERF4	-0.328775	0.00192	0.0106	mitochondrial transcription termination factor 4
ANKRD10	-0.3268	0.00696	0.0284	ankyrin repeat domain 10
FERMT2	-0.325955	0.00399	0.0188	FERM domain containing kindlin 2
MAGEH1	-0.325051	0.00621	0.0261	MAGE family member H1
RPUSD3	-0.323228	0.0131	0.0458	RNA pseudouridine synthase D3
CFDP1	-0.322417	0.0103	0.0382	craniofacial development protein 1
TM2D3	-0.322265	0.00173	0.00983	TM2 domain containing 3
IFT20	-0.321097	0.00144	0.0085	intraflagellar transport 20
ILKAP	-0.319716	0.0128	0.045	ILK associated serine/threonine phosphatase
ZNF8-ERVK3-1	-0.319437	0.00863	0.0334	ZNF8-ERVK3-1 readthrough
RANBP1	-0.31919	0.00636	0.0266	RAN binding protein 1
CNBP	-0.318319	0.000436	0.00329	CCHC-type zinc finger nucleic acid binding protein
ATP6V0E1	-0.318157	0.0135	0.0468	ATPase H+ transporting V0 subunit e1
RSAD1	-0.317984	0.00537	0.0234	radical S-adenosyl methionine domain containing 1
SBDSP1	-0.31662	0.0048	0.0215	SBDS pseudogene 1
TRAPPC12	-0.312389	0.0131	0.0459	trafficking protein particle complex subunit 12
EIF3L	-0.311906	0.00935	0.0354	eukaryotic translation initiation factor 3 subunit L
BRK1	-0.310805	0.00834	0.0326	BRICK1 subunit of SCAR/WAVE actin nucleating complex
TCEA2	-0.309676	0.00698	0.0284	transcription elongation factor A2
DDX56	-0.308358	0.0104	0.0384	DEAD-box helicase 56
DTD1	-0.308323	0.00803	0.0317	D-aminoacyl-tRNA deacylase 1
CDC16	-0.307649	0.00822	0.0323	cell division cycle 16
CPSF4	-0.307532	0.012	0.0427	cleavage and polyadenylation specific factor 4
IP6K2	-0.307092	0.00912	0.0348	inositol hexakisphosphate kinase 2
SNU13	-0.304167	0.00354	0.0171	small nuclear ribonucleoprotein 13
NBDY	-0.301772	0.00841	0.0328	negative regulator of P-body association
DIABLO	-0.300537	0.00872	0.0337	diablo IAP-binding mitochondrial protein
NFYC	-0.296833	0.00283	0.0143	nuclear transcription factor Y subunit gamma
MRPS5	-0.296188	0.00209	0.0114	mitochondrial ribosomal protein S5
HMGN2	-0.295496	0.00538	0.0234	high mobility group nucleosomal binding domain 2
RTL8C	-0.294989	0.0108	0.0395	retrotransposon Gag like 8C
DDX24	-0.293307	0.000102	0.00105	DEAD-box helicase 24
NGDN	-0.291336	0.00736	0.0296	neuroguidin
DUT	-0.282543	0.00923	0.0351	deoxyuridine triphosphatase
ZNF875	-0.281734	0.00532	0.0232	zinc finger protein 875
PRPF31	-0.280028	0.00572	0.0245	pre-mRNA processing factor 31
CDC37	-0.279679	0.0102	0.0378	cell division cycle 37, HSP90 cochaperone
RAB34	-0.275855	0.0126	0.0443	RAB34, member RAS oncogene family
THYN1	-0.269894	0.00885	0.034	thymocyte nuclear protein 1
RBM17	-0.267722	0.00322	0.0158	RNA binding motif protein 17
SARS1	-0.26629	0.00398	0.0187	seryl-tRNA synthetase 1
AKAP9	-0.26515	0.00412	0.0192	A-kinase anchoring protein 9
HNRNPC	-0.264501	0.000109	0.0011	heterogeneous nuclear ribonucleoprotein C
SMARCB1	-0.264402	0.0136	0.0472	SWI/SNF related, matrix associated, actin dependent regulator of chromatin, subfamily b, member 1
IDH3B	-0.263747	0.00879	0.0339	isocitrate dehydrogenase (NAD(+)) 3 non-catalytic subunit beta
RSRC2	-0.260854	0.00187	0.0104	arginine and serine rich coiled-coil 2
PCID2	-0.259261	0.00531	0.0232	PCI domain containing 2
RBBP6	-0.256288	0.0044	0.0201	RB binding protein 6, ubiquitin ligase
SPATS2L	-0.246838	0.0136	0.047	spermatogenesis associated serine rich 2 like
TRIM27	-0.237619	0.0117	0.042	tripartite motif containing 27
GPN3	-0.232435	0.0134	0.0467	GPN-loop GTPase 3
SRSF11	-0.23119	0.000925	0.006	serine and arginine rich splicing factor 11
MAPK10	-0.230516	0.00986	0.0369	mitogen-activated protein kinase 10
TASOR2	0.241922	0.00764	0.0305	transcription activation suppressor family member 2
HSP90B1	0.27583	0.000899	0.00586	heat shock protein 90 beta family member 1
PRPF40A	0.284469	0.00127	0.00764	pre-mRNA processing factor 40 homolog A
ACSBG1	0.284568	0.0136	0.0471	acyl-CoA synthetase bubblegum family member 1
DDOST	0.295457	0.00251	0.013	dolichyl-diphosphooligosaccharide--protein glycosyltransferase non-catalytic subunit
RHCE	0.299683	0.00691	0.0283	Rh blood group CcEe antigens
PSMD11	0.300427	0.000219	0.0019	proteasome 26S subunit, non-ATPase 11
ARSG	0.302514	0.00213	0.0115	arylsulfatase G
NR3C1	0.302696	0.0101	0.0378	nuclear receptor subfamily 3 group C member 1
CCT4	0.305927	0.000426	0.00323	chaperonin containing TCP1 subunit 4
LMBRD1	0.308712	8.31e-05	0.000888	LMBR1 domain containing 1
ADD3	0.311256	0.000401	0.00308	adducin 3
UBE2A	0.314738	0.00199	0.0109	ubiquitin conjugating enzyme E2 A
GTF2IP1	0.315507	0.0111	0.0403	general transcription factor IIi pseudogene 1
DEK	0.315719	0.00118	0.00725	DEK proto-oncogene
NAA60	0.316185	2.87e-05	0.000375	N-alpha-acetyltransferase 60, NatF catalytic subunit
SRSF1	0.317353	0.000906	0.0059	serine and arginine rich splicing factor 1
GGCX	0.317766	0.000572	0.00407	gamma-glutamyl carboxylase
LRP10	0.318049	0.00108	0.00679	LDL receptor related protein 10
MED29	0.318585	0.00245	0.0128	mediator complex subunit 29
HTD2	0.322257	0.0118	0.0423	hydroxyacyl-thioester dehydratase type 2
STARD7	0.324101	0.00057	0.00407	StAR related lipid transfer domain containing 7
SUGT1	0.324637	0.000791	0.0053	SGT1 homolog, MIS12 kinetochore complex assembly cochaperone
STX12	0.325451	0.00223	0.0119	syntaxin 12
PHACTR4	0.327282	0.00246	0.0128	phosphatase and actin regulator 4
GMPS	0.327663	0.00125	0.00756	guanine monophosphate synthase
FEM1A	0.333848	0.00956	0.036	fem-1 homolog A
PHKG1	0.335507	0.0145	0.0496	phosphorylase kinase catalytic subunit gamma 1
PARD3	0.335848	0.00272	0.0138	par-3 family cell polarity regulator
NMT1	0.337256	0.000571	0.00407	N-myristoyltransferase 1
MAPK1IP1L	0.340975	0.000352	0.00277	mitogen-activated protein kinase 1 interacting protein 1 like
UBE2Q2	0.341756	0.00257	0.0132	ubiquitin conjugating enzyme E2 Q2
KCNG2	0.341788	0.00774	0.0308	potassium voltage-gated channel modifier subfamily G member 2
SYAP1	0.342855	0.00142	0.00841	synapse associated protein 1
CD58	0.343433	0.00576	0.0246	CD58 molecule
BRD2	0.34529	0.00134	0.00801	bromodomain containing 2
EIF3A	0.346072	0.000479	0.00355	eukaryotic translation initiation factor 3 subunit A
ALG2	0.346824	0.0024	0.0126	ALG2 alpha-1,3/1,6-mannosyltransferase
JUP	0.347172	1.83e-05	0.000264	junction plakoglobin
CNIH1	0.347248	0.000155	0.00147	cornichon family AMPA receptor auxiliary protein 1
PLXNB2	0.347646	0.000305	0.00248	plexin B2
RAB2A	0.347737	0.000357	0.0028	RAB2A, member RAS oncogene family
NONO	0.347808	8.57e-05	0.00091	non-POU domain containing octamer binding
RBM8A	0.348071	2.23e-07	7.14e-06	RNA binding motif protein 8A
TBC1D22A	0.348436	0.00416	0.0193	TBC1 domain family member 22A
PANK2	0.350969	0.000422	0.0032	pantothenate kinase 2
REPIN1	0.351941	0.00201	0.011	replication initiator 1
PPP2CA	0.353207	5.61e-05	0.000646	protein phosphatase 2 catalytic subunit alpha
ARL6IP1	0.353884	0.00164	0.00942	ADP ribosylation factor like GTPase 6 interacting protein 1
ZDHHC2	0.353901	0.000111	0.00112	zinc finger DHHC-type palmitoyltransferase 2
MRPS10	0.353929	0.00293	0.0147	mitochondrial ribosomal protein S10
RNF170	0.354099	0.00207	0.0113	ring finger protein 170
MRPS30	0.354874	0.0136	0.0471	mitochondrial ribosomal protein S30
ELAVL1	0.355206	5.48e-05	0.000634	ELAV like RNA binding protein 1
WASHC2C	0.355227	0.00328	0.0161	WASH complex subunit 2C
SZRD1	0.356826	0.00417	0.0193	SUZ RNA binding domain containing 1
FGD5-AS1	0.357005	0.000685	0.00471	FGD5 antisense RNA 1
C6orf120	0.359112	0.00179	0.0101	chromosome 6 open reading frame 120
GFM2	0.359212	0.00142	0.00839	GTP dependent ribosome recycling factor mitochondrial 2
GANAB	0.359758	0.000371	0.0029	glucosidase II alpha subunit
PPP2R5C	0.360209	0.000295	0.00241	protein phosphatase 2 regulatory subunit B'gamma
PPP1CC	0.360625	0.000359	0.00282	protein phosphatase 1 catalytic subunit gamma
UBE2K	0.360947	0.000235	0.00202	ubiquitin conjugating enzyme E2 K
UGCG	0.361253	0.000508	0.0037	UDP-glucose ceramide glucosyltransferase
GARS1	0.361747	0.00314	0.0155	glycyl-tRNA synthetase 1
NCOA2	0.361763	0.00936	0.0354	nuclear receptor coactivator 2
ALKBH5	0.362108	0.000414	0.00316	alkB homolog 5, RNA demethylase
HNRNPR	0.362338	0.00093	0.00602	heterogeneous nuclear ribonucleoprotein R
PUM2	0.36333	0.000997	0.00636	pumilio RNA binding family member 2
CTNNA1	0.365229	0.000643	0.00448	catenin alpha 1
NPR1	0.365594	0.0017	0.00971	natriuretic peptide receptor 1
XRN2	0.365642	5.3e-05	0.000618	5'-3' exoribonuclease 2
DUSP22	0.365714	0.000597	0.00421	dual specificity phosphatase 22
CNOT11	0.365811	0.00287	0.0144	CCR4-NOT transcription complex subunit 11
TMED2	0.36708	8.83e-05	0.000932	transmembrane p24 trafficking protein 2
APLP2	0.36746	0.000737	0.00501	amyloid beta precursor like protein 2
PHAX	0.367567	0.000361	0.00283	phosphorylated adaptor for RNA export
UBE2G1	0.367736	0.00139	0.00825	ubiquitin conjugating enzyme E2 G1
SNAPC3	0.367768	0.00275	0.0139	small nuclear RNA activating complex polypeptide 3
SNX4	0.367951	0.00229	0.0121	sorting nexin 4
TFCP2	0.368031	0.00366	0.0175	transcription factor CP2
UGP2	0.370208	0.000321	0.00257	UDP-glucose pyrophosphorylase 2
MRPL44	0.370448	0.00183	0.0102	mitochondrial ribosomal protein L44
NPEPPS	0.37085	9.79e-05	0.00101	aminopeptidase puromycin sensitive
C6orf89	0.371279	0.000278	0.00231	chromosome 6 open reading frame 89
POM121	0.371576	0.00112	0.00697	POM121 transmembrane nucleoporin
PLXNB1	0.372548	0.00308	0.0153	plexin B1
FAM177A1	0.37307	0.00013	0.00128	family with sequence similarity 177 member A1
SKAP2	0.373207	0.000381	0.00296	src kinase associated phosphoprotein 2
CRK	0.373429	9.63e-07	2.37e-05	CRK proto-oncogene, adaptor protein
EIF4H	0.37385	0.000496	0.00364	eukaryotic translation initiation factor 4H
GPN2	0.374225	0.00235	0.0124	GPN-loop GTPase 2
MRPL35	0.374524	0.00222	0.0119	mitochondrial ribosomal protein L35
PCNP	0.374594	0.000153	0.00145	PEST proteolytic signal containing nuclear protein
PICALM	0.375913	0.0035	0.017	phosphatidylinositol binding clathrin assembly protein
SPATA21	0.376249	0.00439	0.0201	spermatogenesis associated 21
CIAO1	0.376856	4.19e-05	0.000508	cytosolic iron-sulfur assembly component 1
SERINC1	0.377022	0.00283	0.0143	serine incorporator 1
DR1	0.377654	0.00212	0.0115	down-regulator of transcription 1
ATF6	0.378143	0.000114	0.00115	activating transcription factor 6
GAS2L1	0.378503	0.00224	0.0119	growth arrest specific 2 like 1
ZNF148	0.380517	0.00101	0.00644	zinc finger protein 148
RPE	0.380758	0.00332	0.0163	ribulose-5-phosphate-3-epimerase
USP42	0.381171	0.00826	0.0324	ubiquitin specific peptidase 42
ABI2	0.381262	0.000303	0.00246	abl interactor 2
CD99L2	0.381685	0.000246	0.0021	CD99 molecule like 2
ZNF271P	0.38176	0.00303	0.0151	zinc finger protein 271, pseudogene
KHNYN	0.382535	8.87e-06	0.000146	KH and NYN domain containing
YME1L1	0.382659	6.82e-06	0.000119	YME1 like 1 ATPase
CAPRIN1	0.383856	0.000987	0.0063	cell cycle associated protein 1
ARL5A	0.384597	5.05e-05	0.000593	ADP ribosylation factor like GTPase 5A
PDIA6	0.385034	3.09e-05	0.000397	protein disulfide isomerase family A member 6
UBXN4	0.386726	0.000176	0.00161	UBX domain protein 4
HDLBP	0.386732	0.00238	0.0125	high density lipoprotein binding protein
STAT6	0.386966	9.72e-05	0.00101	signal transducer and activator of transcription 6
RAB22A	0.387405	1.27e-06	2.93e-05	RAB22A, member RAS oncogene family
CMPK1	0.387496	0.000205	0.0018	cytidine/uridine monophosphate kinase 1
CREBRF	0.387983	0.00125	0.00756	CREB3 regulatory factor
DHX8	0.38885	0.00123	0.00745	DEAH-box helicase 8
TELO2	0.389363	0.00316	0.0156	telomere maintenance 2
C5orf15	0.389896	0.00082	0.00545	chromosome 5 open reading frame 15
TXNRD1	0.390181	0.00154	0.00893	thioredoxin reductase 1
KPNA4	0.390365	0.000771	0.00519	karyopherin subunit alpha 4
DHX36	0.391134	0.00199	0.0109	DEAH-box helicase 36
RNF6	0.391182	0.005	0.0222	ring finger protein 6
MAN1A2	0.392625	0.00529	0.0231	mannosidase alpha class 1A member 2
NDFIP1	0.39302	1.11e-06	2.65e-05	Nedd4 family interacting protein 1
CYB561	0.393422	0.000164	0.00153	cytochrome b561
DFFA	0.393455	3.35e-07	9.75e-06	DNA fragmentation factor subunit alpha
YIPF4	0.394545	8.4e-05	0.000895	Yip1 domain family member 4
SURF6	0.394687	0.00262	0.0134	surfeit 6
DENR	0.394836	0.000233	0.002	density regulated re-initiation and release factor
UBA5	0.396656	0.000619	0.00434	ubiquitin like modifier activating enzyme 5
CHD4	0.396973	0.000957	0.00617	chromodomain helicase DNA binding protein 4
AASDHPPT	0.397092	0.00187	0.0104	aminoadipate-semialdehyde dehydrogenase-phosphopantetheinyl transferase
RAB5A	0.397184	0.00018	0.00164	RAB5A, member RAS oncogene family
ZDHHC7	0.397933	0.000241	0.00207	zinc finger DHHC-type palmitoyltransferase 7
TMEM165	0.39871	2.38e-05	0.000325	transmembrane protein 165
FBXO11	0.399044	0.00212	0.0115	F-box protein 11
PPP4R2	0.399548	0.000308	0.00249	protein phosphatase 4 regulatory subunit 2
TEAD1	0.400647	0.00461	0.0208	TEA domain transcription factor 1
PDXDC1	0.400795	0.00118	0.00724	pyridoxal dependent decarboxylase domain containing 1
DYNC1LI1	0.400821	0.000492	0.00362	dynein cytoplasmic 1 light intermediate chain 1
SEC22B	0.400999	0.000868	0.00571	SEC22 homolog B, vesicle trafficking protein
MIER1	0.401665	0.000237	0.00203	MIER1 transcriptional regulator
CISD2	0.401858	0.000336	0.00266	CDGSH iron sulfur domain 2
VCP	0.40198	0.000143	0.00137	valosin containing protein
GLYR1	0.402713	0.000106	0.00109	glyoxylate reductase 1 homolog
PDLIM5	0.403366	0.000509	0.00371	PDZ and LIM domain 5
SUPT5H	0.403639	0.00142	0.0084	SPT5 homolog, DSIF elongation factor subunit
SLC35E1	0.403649	6.3e-05	0.000708	solute carrier family 35 member E1
ZZZ3	0.403962	0.00252	0.013	zinc finger ZZ-type containing 3
PPM1A	0.403985	0.00204	0.0111	protein phosphatase, Mg2+/Mn2+ dependent 1A
CNP	0.404255	1e-05	0.000159	2',3'-cyclic nucleotide 3' phosphodiesterase
CALU	0.404381	0.00252	0.013	calumenin
ZACN	0.404813	8.82e-05	0.000932	zinc activated ion channel
NBPF25P	0.404846	0.00049	0.00361	NBPF member 25, pseudogene
ARF4	0.405648	0.000281	0.00232	ADP ribosylation factor 4
ARHGAP5	0.406459	0.000821	0.00546	Rho GTPase activating protein 5
HNRNPF	0.406657	6.29e-05	0.000708	heterogeneous nuclear ribonucleoprotein F
SFR1	0.406913	0.00391	0.0184	SWI5 dependent homologous recombination repair protein 1
SLC2A8	0.407115	0.0027	0.0138	solute carrier family 2 member 8
SUMF2	0.408261	0.00052	0.00377	sulfatase modifying factor 2
EZR	0.408818	0.00387	0.0183	ezrin
PPP6R2	0.409533	0.000882	0.00579	protein phosphatase 6 regulatory subunit 2
KIFC3	0.409585	0.0025	0.013	kinesin family member C3
DENND4A	0.410661	0.00808	0.0319	DENN domain containing 4A
UBAC2	0.411432	0.000113	0.00114	UBA domain containing 2
SEC23B	0.411469	0.00332	0.0162	SEC23 homolog B, COPII coat complex component
MINK1	0.411875	0.000793	0.00532	misshapen like kinase 1
SLC30A9	0.412123	0.00395	0.0186	solute carrier family 30 member 9
SERBP1	0.412457	2.3e-06	4.82e-05	SERPINE1 mRNA binding protein 1
KCTD3	0.412468	0.00297	0.0148	potassium channel tetramerization domain containing 3
SELENOT	0.413292	6.62e-05	0.000738	selenoprotein T
ANKIB1	0.413539	0.00438	0.02	ankyrin repeat and IBR domain containing 1
TPCN1	0.41356	0.000145	0.00139	two pore segment channel 1
PDGFC	0.414542	0.00334	0.0163	platelet derived growth factor C
XPO5	0.415718	0.00153	0.00888	exportin 5
AAK1	0.415932	0.00667	0.0276	AP2 associated kinase 1
PDE4D	0.416022	0.00659	0.0273	phosphodiesterase 4D
DNAJC13	0.416322	0.00108	0.00677	DnaJ heat shock protein family (Hsp40) member C13
SREK1IP1	0.416455	0.0019	0.0105	SREK1 interacting protein 1
LARS1	0.417639	0.00273	0.0139	leucyl-tRNA synthetase 1
WIPF2	0.418171	0.00186	0.0104	WAS/WASL interacting protein family member 2
AMD1	0.418241	0.00289	0.0145	adenosylmethionine decarboxylase 1
SBNO1	0.418409	0.00178	0.01	strawberry notch homolog 1
AFTPH	0.419571	0.00226	0.012	aftiphilin
RDH11	0.4206	0.000452	0.00338	retinol dehydrogenase 11
ZFYVE16	0.420941	0.00725	0.0293	zinc finger FYVE-type containing 16
AKT3	0.420968	0.00713	0.0289	AKT serine/threonine kinase 3
EIF4EBP2	0.42116	0.00151	0.00882	eukaryotic translation initiation factor 4E binding protein 2
PCDHGA8	0.421337	0.00453	0.0206	protocadherin gamma subfamily A, 8
AATF	0.421357	0.0004	0.00308	apoptosis antagonizing transcription factor
NFIB	0.422184	0.00573	0.0245	nuclear factor I B
VPS26A	0.423466	0.000458	0.00342	VPS26 retromer complex component A
ADPGK	0.423815	0.000214	0.00187	ADP dependent glucokinase
FBXL5	0.423831	0.00254	0.0131	F-box and leucine rich repeat protein 5
MED28	0.423992	0.000576	0.0041	mediator complex subunit 28
PIGG	0.424352	0.00554	0.0239	phosphatidylinositol glycan anchor biosynthesis class G
FICD	0.424492	0.00219	0.0117	FIC domain protein adenylyltransferase
ZFP36L2	0.425962	0.000658	0.00457	ZFP36 ring finger protein like 2
CDK16	0.426111	0.000116	0.00117	cyclin dependent kinase 16
ATP1B3	0.426142	0.000514	0.00374	ATPase Na+/K+ transporting subunit beta 3
NUDT21	0.426347	0.000304	0.00247	nudix hydrolase 21
FUCA2	0.427104	0.000294	0.0024	alpha-L-fucosidase 2
BROX	0.427359	0.000266	0.00223	BRO1 domain and CAAX motif containing
DNAJC21	0.427382	5.58e-06	0.000101	DnaJ heat shock protein family (Hsp40) member C21
ERG	0.42807	0.00177	0.01	ETS transcription factor ERG
CTDSP2	0.428407	7.05e-05	0.000775	CTD small phosphatase 2
GNAI2	0.428431	0.00328	0.0161	G protein subunit alpha i2
UEVLD	0.428931	0.00252	0.013	UEV and lactate/malate dehyrogenase domains
SP3	0.428963	0.0013	0.00783	Sp3 transcription factor
ARPC5	0.429535	0.000361	0.00283	actin related protein 2/3 complex subunit 5
RETREG3	0.429576	0.000212	0.00186	reticulophagy regulator family member 3
TMEM127	0.430096	0.00303	0.0151	transmembrane protein 127
HNRNPUL1	0.430258	1.39e-05	0.00021	heterogeneous nuclear ribonucleoprotein U like 1
HNRNPK	0.430924	6.64e-05	0.000739	heterogeneous nuclear ribonucleoprotein K
DHX38	0.431085	0.000546	0.00392	DEAH-box helicase 38
LSM14A	0.431595	0.000495	0.00364	LSM14A mRNA processing body assembly factor
MYO1D	0.431881	0.000823	0.00547	myosin ID
FAM222B	0.432433	0.00298	0.0149	family with sequence similarity 222 member B
LITAF	0.432854	0.00133	0.00795	lipopolysaccharide induced TNF factor
CLSTN1	0.432982	0.000501	0.00367	calsyntenin 1
MTFR1	0.435075	0.00509	0.0225	mitochondrial fission regulator 1
ZNF426	0.435923	0.00221	0.0118	zinc finger protein 426
ST6GAL1	0.436082	0.00352	0.017	ST6 beta-galactoside alpha-2,6-sialyltransferase 1
TRIM33	0.436826	0.000627	0.00439	tripartite motif containing 33
PHF2	0.436948	0.00401	0.0188	PHD finger protein 2
TRIOBP	0.436976	0.000902	0.00588	TRIO and F-actin binding protein
BTBD1	0.437461	0.00172	0.00977	BTB domain containing 1
CREB1	0.437656	0.000266	0.00223	cAMP responsive element binding protein 1
APPBP2	0.438485	0.00302	0.0151	amyloid beta precursor protein binding protein 2
ATRN	0.438607	0.000294	0.0024	attractin
ASAH1	0.439055	7.92e-05	0.000853	N-acylsphingosine amidohydrolase 1
ALDH16A1	0.439308	0.00187	0.0104	aldehyde dehydrogenase 16 family member A1
CLPX	0.440008	0.000307	0.00249	caseinolytic mitochondrial matrix peptidase chaperone subunit X
UBQLN1	0.440015	0.000227	0.00196	ubiquilin 1
SPATA13	0.440621	0.000451	0.00338	spermatogenesis associated 13
BCL2L13	0.442129	4.78e-05	0.000567	BCL2 like 13
LEMD2	0.442584	0.000334	0.00266	LEM domain nuclear envelope protein 2
ACBD3	0.443728	0.000596	0.00421	acyl-CoA binding domain containing 3
AP1B1	0.443804	0.00415	0.0193	adaptor related protein complex 1 subunit beta 1
DPP3	0.444178	0.00107	0.00671	dipeptidyl peptidase 3
KANSL3	0.444361	0.00234	0.0123	KAT8 regulatory NSL complex subunit 3
OSBPL10	0.445061	0.00568	0.0244	oxysterol binding protein like 10
PIAS2	0.445286	0.00865	0.0335	protein inhibitor of activated STAT 2
IL13RA1	0.447678	0.000248	0.00211	interleukin 13 receptor subunit alpha 1
PPP6R1	0.447793	0.0021	0.0114	protein phosphatase 6 regulatory subunit 1
CSE1L	0.448303	0.00387	0.0183	chromosome segregation 1 like
POLK	0.448505	0.000465	0.00345	DNA polymerase kappa
DLD	0.448642	0.000132	0.00129	dihydrolipoamide dehydrogenase
USP14	0.448829	0.00139	0.00825	ubiquitin specific peptidase 14
MRPL19	0.44926	0.00123	0.00749	mitochondrial ribosomal protein L19
EP300	0.449563	0.000756	0.0051	E1A binding protein p300
DDR1	0.450373	0.000296	0.00242	discoidin domain receptor tyrosine kinase 1
DNAJB9	0.450391	0.00103	0.00653	DnaJ heat shock protein family (Hsp40) member B9
PPFIA1	0.450428	0.000994	0.00634	PTPRF interacting protein alpha 1
KPNA6	0.450524	9.43e-06	0.000153	karyopherin subunit alpha 6
KCTD21	0.450663	0.00366	0.0175	potassium channel tetramerization domain containing 21
PLEKHA1	0.450726	1.73e-05	0.00025	pleckstrin homology domain containing A1
FGFR1	0.451095	0.00224	0.0119	fibroblast growth factor receptor 1
EIF2S1	0.451106	0.00217	0.0117	eukaryotic translation initiation factor 2 subunit alpha
GOPC	0.45138	0.000661	0.00458	golgi associated PDZ and coiled-coil motif containing
NRIP2	0.451422	0.00144	0.00851	nuclear receptor interacting protein 2
MMUT	0.451476	0.00294	0.0147	methylmalonyl-CoA mutase
HUWE1	0.451836	0.00251	0.013	HECT, UBA and WWE domain containing E3 ubiquitin protein ligase 1
ATG13	0.451997	0.00088	0.00578	autophagy related 13
TAOK3	0.4527	0.00126	0.0076	TAO kinase 3
DHX9	0.453002	3.49e-05	0.000438	DExH-box helicase 9
RANBP2	0.453143	0.000158	0.00148	RAN binding protein 2
RFK	0.453402	3.16e-07	9.35e-06	riboflavin kinase
IKBIP	0.453404	0.00508	0.0225	IKBKB interacting protein
BICD2	0.453447	0.00442	0.0202	BICD cargo adaptor 2
OBI1	0.454135	0.00504	0.0223	ORC ubiquitin ligase 1
TSR1	0.454151	0.000462	0.00344	TSR1 ribosome maturation factor
NSUN4	0.454192	0.000697	0.00477	NOP2/Sun RNA methyltransferase 4
CTSA	0.454782	0.00229	0.0122	cathepsin A
GTF3C2	0.455703	0.00252	0.0131	general transcription factor IIIC subunit 2
COX15	0.456521	0.000182	0.00165	cytochrome c oxidase assembly homolog COX15
FOXJ3	0.456713	0.00426	0.0196	forkhead box J3
BZW1	0.456815	0.000748	0.00506	basic leucine zipper and W2 domains 1
CERS6-AS1	0.456887	0.00484	0.0216	CERS6 antisense RNA 1
SNX19	0.456929	0.0086	0.0334	sorting nexin 19
CLPTM1L	0.457459	0.000102	0.00105	CLPTM1 like
[truncated: 2,155 more rows]
