# Supplementary material for: Glycine decarboxylase advances IgA nephropathy by boosting mesangial cell proliferation through the pyrimidine pathway
Source: EMBO Mol Med. 2025 Oct 13;17(11):3039–63. doi: 10.1038/s44321-025-00315-2 (PMC12603144; doi:10.1038/s44321-025-00315-2)
Supplement: Supplementary file 9 — Figure EV1 Source Data [file 44321_2025_315_MOESM9_ESM.zip › Figure EV1/EV1A/Dendrogram plot.xlsx]

## Sheet: Module Genes
Gene	ModuleLabel	ModuleColor
PODXL	1	turquoise
MALAT1	1	turquoise
IGFBP5	1	turquoise
IGFBP7	2	blue
MME	1	turquoise
TMBIM6	5	green
SPP1	5	green
HSPA5	1	turquoise
HTRA1	4	yellow
EPAS1	1	turquoise
CTSB	5	green
CANX	1	turquoise
ITGB8	1	turquoise
COL4A2	1	turquoise
DDX5	4	yellow
MSN	1	turquoise
IL1RL1	1	turquoise
EIF4G2	1	turquoise
SORT1	1	turquoise
SOST	1	turquoise
MYO1C	1	turquoise
SULF1	1	turquoise
CRIM1	4	yellow
FLNA	1	turquoise
SLC13A3	5	green
SEL1L	1	turquoise
CHI3L1	8	pink
ITGAV	1	turquoise
PRKAR1A	1	turquoise
TGOLN2	1	turquoise
TAPBP	1	turquoise
MGP	2	blue
PDIA3	1	turquoise
CD164	1	turquoise
PTTG1IP	1	turquoise
CLTC	1	turquoise
SPTBN1	1	turquoise
TMEM30A	1	turquoise
HNRNPK	4	yellow
TM9SF3	1	turquoise
C1orf198	1	turquoise
MYL6	2	blue
TXNIP	2	blue
UGT2B7	5	green
PCYOX1	1	turquoise
APLP2	1	turquoise
PKM	3	brown
VCAM1	3	brown
HSP90B1	4	yellow
VCP	1	turquoise
TLN1	1	turquoise
RPL13	2	blue
UBC	4	yellow
SLC16A9	5	green
CTNND1	1	turquoise
TSC22D1	1	turquoise
PJA2	1	turquoise
GNS	1	turquoise
ZDHHC6	1	turquoise
SDC4	4	yellow
SERINC1	1	turquoise
WARS1	3	brown
CTNNA1	1	turquoise
LCP1	3	brown
ARHGAP28	1	turquoise
SYNE1	1	turquoise
EZR	1	turquoise
TM9SF2	1	turquoise
CDH5	1	turquoise
SEMA5A	1	turquoise
TNS3	1	turquoise
TGM2	3	brown
FBXL5	1	turquoise
MFSD6	1	turquoise
STAT3	1	turquoise
ALDH6A1	5	green
SPTAN1	1	turquoise
EFCAB14	1	turquoise
SLC22A8	5	green
LGR4	1	turquoise
PDIA6	1	turquoise
CLDN5	2	blue
EIF4H	1	turquoise
SCARB2	1	turquoise
GNAI2	3	brown
ALDOA	6	red
PSMD2	1	turquoise
ARHGAP29	1	turquoise
CYS1	5	green
ARF6	1	turquoise
SLC38A10	1	turquoise
RTN4	5	green
RPL10	2	blue
TMED10	1	turquoise
TSPAN2	1	turquoise
NEK7	1	turquoise
FNDC3B	1	turquoise
CLIC4	1	turquoise
RPS3	2	blue
KIAA0040	1	turquoise
GSTP1	2	blue
RAB10	1	turquoise
COL4A1	6	red
NPR1	1	turquoise
ADAMTS1	1	turquoise
HNRNPM	1	turquoise
LBH	4	yellow
TRIB2	1	turquoise
NCOA4	1	turquoise
ST3GAL1	1	turquoise
RPL13A	2	blue
HDLBP	1	turquoise
KIRREL1	1	turquoise
SUN2	1	turquoise
EEF2	2	blue
APLNR	1	turquoise
RDX	1	turquoise
STOM	1	turquoise
SLK	1	turquoise
IQGAP1	1	turquoise
SLC40A1	1	turquoise
ASAH1	5	green
CCND1	3	brown
CTSC	2	blue
RPL21	2	blue
ST6GAL1	1	turquoise
ACTR3	3	brown
CPD	1	turquoise
SASH1	1	turquoise
LRRC8A	1	turquoise
SPOCK2	1	turquoise
ARPC5	1	turquoise
CD47	1	turquoise
TNNT2	0	grey
BHMT2	5	green
TOM1L2	1	turquoise
FSTL1	1	turquoise
SLC6A19	5	green
ACADSB	5	green
SDC2	4	yellow
HEG1	1	turquoise
MGAT1	1	turquoise
CAPZA2	4	yellow
TMED2	4	yellow
OSBP	1	turquoise
APOD	2	blue
PLXNB2	1	turquoise
FAM151A	5	green
PPP4R3B	1	turquoise
ADAR	1	turquoise
SLC4A4	5	green
BEX3	2	blue
CYP1B1	6	red
GLG1	1	turquoise
ZNRF3	1	turquoise
IFITM3	6	red
TMED9	4	yellow
RPL9	2	blue
MBTPS1	1	turquoise
SEC61A1	1	turquoise
TINAGL1	4	yellow
SURF4	1	turquoise
GLUD1	5	green
COTL1	3	brown
COPA	1	turquoise
NPR3	1	turquoise
CAND1	1	turquoise
MAP1B	4	yellow
SEC14L1	1	turquoise
POSTN	3	brown
NBR1	5	green
API5	1	turquoise
SERF2	2	blue
PDLIM5	1	turquoise
MOB1A	1	turquoise
SOD1	2	blue
CXCL10	3	brown
ATL3	1	turquoise
DYNLL1	2	blue
CTSA	5	green
DNM2	1	turquoise
TMOD3	1	turquoise
RPS6KA2	1	turquoise
RPS14	2	blue
CYFIP1	1	turquoise
ZYX	3	brown
ARPP19	1	turquoise
RPL18A	2	blue
HIPK2	1	turquoise
TPPP3	2	blue
STARD7	1	turquoise
MYO6	5	green
TMEM127	1	turquoise
NUPR1	2	blue
MVP	3	brown
TMX4	1	turquoise
CIRBP	4	yellow
GRB10	1	turquoise
GLS	5	green
TNS1	1	turquoise
MAPRE1	1	turquoise
CRB2	4	yellow
LRP10	4	yellow
VPS26A	1	turquoise
SPINT2	2	blue
CBX5	1	turquoise
FGD5	1	turquoise
ACSL1	5	green
PLCG2	4	yellow
EHD4	1	turquoise
PLG	5	green
ISCU	2	blue
GIMAP6	1	turquoise
FN1	6	red
SCRN1	1	turquoise
SERPING1	1	turquoise
NEAT1	4	yellow
LGMN	5	green
CNBP	4	yellow
RPS27A	2	blue
PTGDS	1	turquoise
LIPA	3	brown
HNRNPU	1	turquoise
MCFD2	1	turquoise
COL18A1	6	red
TMEM204	1	turquoise
ACSL3	1	turquoise
AKT1	9	magenta
TMEM47	1	turquoise
KCTD20	1	turquoise
RASSF8	1	turquoise
LAMP2	1	turquoise
PIK3C2A	1	turquoise
TMEM245	1	turquoise
ID4	1	turquoise
ARL6IP1	1	turquoise
TRAM1	4	yellow
SWAP70	1	turquoise
TAP1	3	brown
FGFR1	1	turquoise
LIN7C	1	turquoise
SHISA2	1	turquoise
CRKL	1	turquoise
DDOST	1	turquoise
KL	5	green
CES2	5	green
TRAM2	1	turquoise
HIPK3	1	turquoise
SACM1L	1	turquoise
WWTR1	1	turquoise
PCNP	1	turquoise
HK1	1	turquoise
DUSP1	2	blue
PUM1	1	turquoise
AOC1	5	green
SLC47A1	5	green
AK4	5	green
SLC44A1	1	turquoise
IVNS1ABP	5	green
RPS27	2	blue
TPM2	4	yellow
PI4KA	1	turquoise
SH3GLB1	4	yellow
ATP6V1B2	1	turquoise
PPP2CA	4	yellow
WWC2	1	turquoise
CNOT1	1	turquoise
ASPH	1	turquoise
LRP2	5	green
CAPRIN1	1	turquoise
HIF1A	3	brown
OGDHL	5	green
CGGBP1	1	turquoise
EGFL7	4	yellow
PITPNA	1	turquoise
ARCN1	1	turquoise
TMEM106B	1	turquoise
CFH	3	brown
JUP	5	green
SLC3A1	5	green
KLHL42	1	turquoise
ARHGAP23	9	magenta
TMED5	1	turquoise
DSP	6	red
MCL1	3	brown
MIB1	1	turquoise
ZMYND11	1	turquoise
YTHDF3	1	turquoise
ZEB1	1	turquoise
SDC3	1	turquoise
RPS11	2	blue
ECH1	2	blue
TRIOBP	1	turquoise
CD2AP	1	turquoise
SKIC3	1	turquoise
XPNPEP2	5	green
NUMA1	1	turquoise
MAGT1	1	turquoise
SLC5A12	5	green
PARK7	2	blue
DDX3X	1	turquoise
IGF2R	1	turquoise
LSM14A	1	turquoise
PBX1	6	red
DAG1	1	turquoise
PIGR	5	green
C6orf62	1	turquoise
KIF5B	1	turquoise
FLNB	1	turquoise
TM7SF3	5	green
AHCYL1	1	turquoise
PDXDC1	1	turquoise
FHL1	4	yellow
CTSS	3	brown
GBP1	3	brown
CALU	4	yellow
BMP2	6	red
DYNC1LI2	1	turquoise
FYTTD1	1	turquoise
MFN2	1	turquoise
THSD7A	1	turquoise
GSPT1	1	turquoise
GTF3C1	1	turquoise
PARP4	1	turquoise
SLC6A6	1	turquoise
RARRES2	2	blue
SPCS3	1	turquoise
USP9X	1	turquoise
DPYSL3	6	red
EIF5	1	turquoise
FRZB	1	turquoise
ELOB	2	blue
RFLNB	6	red
NNT	1	turquoise
PRSS23	6	red
ADD3	1	turquoise
ADGRG1	5	green
TRIM44	1	turquoise
HNRNPF	3	brown
CLDN2	5	green
COL4A4	1	turquoise
EXOC3L2	9	magenta
DGCR2	1	turquoise
RO60	1	turquoise
COPB2	1	turquoise
PRNP	5	green
ECE1	1	turquoise
LINC00839	4	yellow
ANPEP	5	green
FAM98A	1	turquoise
FLT4	1	turquoise
NQO1	0	grey
PIK3R3	1	turquoise
RASL11B	4	yellow
HNRNPA0	4	yellow
MT1X	1	turquoise
LAMA5	1	turquoise
DSG2	1	turquoise
DUSP3	1	turquoise
PLEK	3	brown
RBL2	1	turquoise
SYNE2	1	turquoise
PABPC1	2	blue
G3BP2	1	turquoise
PRDX6	2	blue
TMEM176B	5	green
KANK2	1	turquoise
SDC1	5	green
TPP1	1	turquoise
ESYT2	1	turquoise
USP33	1	turquoise
RPL19	2	blue
SLC22A2	5	green
TMEM43	1	turquoise
LITAF	3	brown
MYL9	2	blue
UBE2H	1	turquoise
PFDN5	2	blue
SNX4	1	turquoise
G3BP1	1	turquoise
RNF26	1	turquoise
BRD2	1	turquoise
RAB31	3	brown
EGLN1	1	turquoise
SNX27	1	turquoise
ACTN1	6	red
GPRC5B	1	turquoise
ZDHHC5	1	turquoise
COL4A5	1	turquoise
PLEKHB2	5	green
DYSF	1	turquoise
NR3C1	1	turquoise
MFSD14B	1	turquoise
UHMK1	1	turquoise
SRP14	2	blue
MAPK1IP1L	1	turquoise
GALNT11	5	green
SELENOW	2	blue
AGMAT	5	green
TMEM123	1	turquoise
WWC3	1	turquoise
ROBO4	1	turquoise
TXNRD1	4	yellow
ZBTB10	1	turquoise
CDV3	4	yellow
CXADR	1	turquoise
TRIM56	4	yellow
ADAM15	3	brown
EPRS1	1	turquoise
TNFRSF1B	3	brown
GAK	1	turquoise
NCKAP1	1	turquoise
RBM39	1	turquoise
MTPN	4	yellow
GANAB	1	turquoise
MAP3K3	1	turquoise
RPLP2	2	blue
PDIA4	1	turquoise
HNRNPR	1	turquoise
ACSL4	1	turquoise
RPL32	2	blue
RPL12	2	blue
SERBP1	4	yellow
EFNB2	1	turquoise
LUM	0	grey
IFNAR1	1	turquoise
FAM168B	1	turquoise
PLEKHG1	1	turquoise
CSRP1	2	blue
SERPINB6	2	blue
ERMP1	1	turquoise
TWSG1	1	turquoise
ACLY	1	turquoise
DENND5A	1	turquoise
EIF4EBP2	1	turquoise
IDS	1	turquoise
SLC39A14	1	turquoise
WASL	1	turquoise
ATP6V1A	5	green
DENND1A	2	blue
ITPRID2	4	yellow
UPF1	1	turquoise
CELF1	4	yellow
AZIN1	1	turquoise
PRDX5	2	blue
ATP13A3	1	turquoise
MYO1D	1	turquoise
IRAK1	4	yellow
PRRC1	1	turquoise
COL1A1	6	red
NAA50	1	turquoise
SERPINA1	3	brown
ACO1	5	green
ADGRL4	6	red
WSB1	4	yellow
ACBD5	1	turquoise
ACTR2	1	turquoise
ID3	6	red
PTPRM	1	turquoise
SPIN1	1	turquoise
HACD3	5	green
STK40	1	turquoise
ARF4	4	yellow
CMTM6	3	brown
CPEB4	1	turquoise
NOTCH2	1	turquoise
PHACTR2	4	yellow
MDFIC	1	turquoise
MPZL1	1	turquoise
CSGALNACT2	1	turquoise
VPS4B	1	turquoise
MTMR2	1	turquoise
RRAS	2	blue
IL13RA1	1	turquoise
LMAN1	1	turquoise
DIO1	5	green
DNAJC3	1	turquoise
MLEC	4	yellow
VAT1	2	blue
CPNE3	1	turquoise
LRPPRC	5	green
PTBP3	1	turquoise
BTBD1	1	turquoise
BZW1	4	yellow
SLC36A2	5	green
ANK2	5	green
SNX19	1	turquoise
CMPK1	4	yellow
CRK	4	yellow
CDC42	4	yellow
ABAT	5	green
NONO	4	yellow
EDEM3	1	turquoise
DLD	1	turquoise
IVD	5	green
GNA12	1	turquoise
ATP6V0A1	5	green
RAB2A	1	turquoise
EHHADH	5	green
MTMR6	1	turquoise
EIF4G1	3	brown
PTP4A2	1	turquoise
ATP10A	4	yellow
ANTXR2	1	turquoise
ALAD	5	green
PIEZO1	1	turquoise
SSR1	1	turquoise
STT3B	1	turquoise
MEF2A	1	turquoise
VAV2	1	turquoise
GBP4	3	brown
SELENOT	4	yellow
GRB2	1	turquoise
HNRNPC	2	blue
RPS13	2	blue
CCDC47	1	turquoise
NPLOC4	1	turquoise
NUCKS1	1	turquoise
RPS15	2	blue
SARS1	4	yellow
ARGLU1	1	turquoise
DDX24	1	turquoise
DPP4	5	green
ALCAM	1	turquoise
ICAM1	3	brown
TSPAN14	1	turquoise
PLEC	1	turquoise
CHDH	5	green
WAPL	1	turquoise
MYADM	6	red
BNIP2	1	turquoise
HSPH1	1	turquoise
HDAC5	1	turquoise
HGSNAT	1	turquoise
IPO9	1	turquoise
RBM47	5	green
RPL34	2	blue
SMARCA2	9	magenta
PARD6B	5	green
CASC3	1	turquoise
PTPN11	1	turquoise
VPS36	1	turquoise
RPL14	2	blue
CAB39	1	turquoise
FGFR3	1	turquoise
GNG12	1	turquoise
PPM1F	1	turquoise
DENND4C	1	turquoise
MMUT	5	green
STAT6	1	turquoise
TRPC6	1	turquoise
COX5B	2	blue
GMFB	1	turquoise
HLA.DOA	3	brown
TNFRSF12A	6	red
TMEM184B	1	turquoise
SEC16A	1	turquoise
CRYAB	2	blue
GNA11	2	blue
PRPF40A	4	yellow
RPL23A	2	blue
UBQLN2	1	turquoise
OAS1	4	yellow
ARHGAP45	1	turquoise
DEK	4	yellow
CHD3	2	blue
PAPLN	5	green
YME1L1	1	turquoise
PKIG	2	blue
NACA	2	blue
TNFAIP1	1	turquoise
WASHC4	1	turquoise
ALKBH5	1	turquoise
HMGN3	2	blue
PCDH1	9	magenta
SLC30A9	5	green
MAVS	1	turquoise
SPATA13	4	yellow
ARAP1	1	turquoise
PREX1	1	turquoise
FGL2	3	brown
TMEM165	4	yellow
KLHL24	1	turquoise
SUCO	1	turquoise
CYYR1	4	yellow
ETS1	1	turquoise
LYSMD3	1	turquoise
ADGRE5	3	brown
CDK17	1	turquoise
PICALM	2	blue
CHCHD2	2	blue
FCGR3A	3	brown
PREPL	1	turquoise
APH1A	4	yellow
ECPAS	1	turquoise
NUP188	1	turquoise
RPL23	2	blue
SH3KBP1	1	turquoise
NT5E	3	brown
BRK1	2	blue
MTMR12	1	turquoise
FNDC3A	1	turquoise
TRAK2	4	yellow
MAN2A2	1	turquoise
PARP14	3	brown
RIOK3	1	turquoise
PPP1CB	1	turquoise
SCD	1	turquoise
CCNY	9	magenta
ENTPD5	5	green
TNKS1BP1	4	yellow
RPL24	2	blue
BICD2	1	turquoise
ATP8B1	4	yellow
APPBP2	1	turquoise
FUCA2	4	yellow
FAU	2	blue
ITGA5	1	turquoise
MON1B	1	turquoise
OGDH	1	turquoise
RASIP1	1	turquoise
UBAP2L	1	turquoise
PRKCH	1	turquoise
FNIP2	5	green
OGFRL1	1	turquoise
RB1CC1	1	turquoise
TOP2B	1	turquoise
BLTP2	1	turquoise
ISYNA1	4	yellow
PDS5A	1	turquoise
CX3CL1	3	brown
FCN1	3	brown
KLF3	1	turquoise
SUPT5H	1	turquoise
CIAO1	1	turquoise
RPL35	2	blue
SERINC5	1	turquoise
UBE3A	1	turquoise
ENTPD4	1	turquoise
OSTM1	4	yellow
ZMPSTE24	1	turquoise
DAD1	2	blue
RPL27A	2	blue
MAPK1	1	turquoise
PSME3	1	turquoise
C5orf15	4	yellow
CLINT1	1	turquoise
ANKFY1	1	turquoise
FAM114A1	4	yellow
DHCR24	6	red
ID2	6	red
PTPRC	3	brown
MAP3K11	1	turquoise
SLC13A1	5	green
ZNF148	1	turquoise
JADE1	1	turquoise
TBL1XR1	1	turquoise
EMP1	3	brown
GRK2	9	magenta
STAG2	1	turquoise
EIF3A	1	turquoise
RDH11	5	green
EIF4E3	1	turquoise
SLC30A1	1	turquoise
TNFRSF11B	6	red
EIF2S1	1	turquoise
NCOA7	1	turquoise
SLAIN2	1	turquoise
YES1	1	turquoise
FERMT2	4	yellow
PHYHIP	4	yellow
TMEM167A	4	yellow
G0S2	2	blue
SMARCA5	1	turquoise
SELENOM	2	blue
LRRC32	1	turquoise
RAB3GAP2	1	turquoise
GOLM2	1	turquoise
LDLR	3	brown
SCAP	1	turquoise
CLASP1	1	turquoise
NXF1	1	turquoise
CUL4A	1	turquoise
ELOVL5	4	yellow
TMEM178A	1	turquoise
SRSF5	1	turquoise
CCT4	1	turquoise
LAMC1	1	turquoise
C5orf24	1	turquoise
CTDSP2	4	yellow
FAM20B	1	turquoise
RNF220	4	yellow
LRATD2	5	green
ARHGAP5	1	turquoise
AFAP1L1	1	turquoise
CALHM5	1	turquoise
ENPP4	1	turquoise
CCBE1	1	turquoise
XPO7	1	turquoise
SUSD6	1	turquoise
EXOC5	1	turquoise
GGH	5	green
GPC6	1	turquoise
TBC1D5	1	turquoise
APOL3	3	brown
GFOD1	1	turquoise
GSTM3	5	green
URGCP	1	turquoise
DSTYK	1	turquoise
MAN1A1	1	turquoise
SNX13	1	turquoise
ANK3	5	green
CAMKK2	1	turquoise
PSAT1	5	green
MAN1A2	1	turquoise
PHKB	1	turquoise
TBC1D13	5	green
ALDH8A1	5	green
ANKH	4	yellow
NUP50	1	turquoise
KPNA6	4	yellow
NFIA	1	turquoise
SMG5	1	turquoise
ATP6V1E1	2	blue
INSIG1	3	brown
RASSF4	0	grey
JUN	4	yellow
SLC20A2	4	yellow
EMID1	1	turquoise
HUWE1	1	turquoise
RCAN2	1	turquoise
LAPTM5	3	brown
PCGF5	1	turquoise
PPP1CC	1	turquoise
ACADM	5	green
KLF11	1	turquoise
FEM1B	1	turquoise
KIFAP3	1	turquoise
CPVL	5	green
HSPA12B	1	turquoise
ZKSCAN1	1	turquoise
MYOF	3	brown
PPP4R3A	1	turquoise
RNF216	1	turquoise
ZYG11B	1	turquoise
ARL2	2	blue
GADD45B	3	brown
PHACTR4	1	turquoise
RPL18	2	blue
STK38L	1	turquoise
NFATC1	1	turquoise
RABAC1	2	blue
ACSS1	5	green
ATP2B4	1	turquoise
CYP20A1	1	turquoise
POFUT1	1	turquoise
UGP2	1	turquoise
DEGS1	4	yellow
SAR1B	1	turquoise
ATP6V1G1	2	blue
PRKAA1	1	turquoise
CHD4	1	turquoise
LYZ	3	brown
DOCK1	1	turquoise
TRIP12	1	turquoise
MINDY2	4	yellow
RABGAP1	1	turquoise
TGFBR1	1	turquoise
DIP2C	5	green
EDF1	2	blue
TMX3	1	turquoise
COMMD2	1	turquoise
FRS2	1	turquoise
AGPAT3	5	green
LMBRD1	1	turquoise
MEF2C	1	turquoise
RPS25	2	blue
KIFC3	1	turquoise
NF2	1	turquoise
DOCK6	1	turquoise
ZFP36L2	1	turquoise
IPO7	4	yellow
RAB21	1	turquoise
SUSD2	5	green
EMC1	1	turquoise
NRIP1	1	turquoise
RALGAPB	1	turquoise
RB1	1	turquoise
SAMHD1	3	brown
IP6K2	4	yellow
UNC5B	6	red
OIP5.AS1	1	turquoise
CUL3	1	turquoise
MAP3K2	1	turquoise
RPL29	2	blue
HYCC1	1	turquoise
AASDHPPT	1	turquoise
ABR	1	turquoise
OPA1	1	turquoise
WSB2	4	yellow
NIPAL3	1	turquoise
PXN	1	turquoise
RPS12	2	blue
HCFC2	1	turquoise
NMT1	1	turquoise
SLC27A2	5	green
FCHSD2	4	yellow
SGPP1	1	turquoise
ITGB2	3	brown
KIF1C	4	yellow
NBN	1	turquoise
PTPN3	5	green
CLDN11	4	yellow
REST	4	yellow
SLC43A2	5	green
HEBP1	2	blue
LMX1B	2	blue
FAM8A1	1	turquoise
ABCC6	5	green
MTMR4	1	turquoise
RNF150	1	turquoise
SP1	1	turquoise
TMED7	4	yellow
ADGRL2	1	turquoise
AP1G1	1	turquoise
SH2B3	3	brown
QKI	1	turquoise
RPL11	2	blue
DIAPH1	3	brown
ERAP1	1	turquoise
RBM8A	1	turquoise
CDC73	1	turquoise
CFI	5	green
DNAJB9	1	turquoise
CLSTN1	1	turquoise
EVC	5	green
PACSIN2	1	turquoise
RPL31	2	blue
RPL36	2	blue
UBE2Z	3	brown
CUX1	4	yellow
DYNLRB1	2	blue
PTPRF	5	green
EXTL3	1	turquoise
KPNA2	3	brown
PTP4A1	1	turquoise
TEAD1	1	turquoise
PBLD	5	green
ATP5MC2	2	blue
SERP1	1	turquoise
SLC7A9	5	green
CTTNBP2NL	1	turquoise
GIPC2	5	green
RRM2B	1	turquoise
SBNO1	1	turquoise
UGT1A9	5	green
CYTH1	1	turquoise
ERLIN1	1	turquoise
KIDINS220	1	turquoise
LARS1	1	turquoise
FURIN	1	turquoise
HNRNPDL	4	yellow
LYPLA1	1	turquoise
NEDD8	2	blue
RAD54L2	1	turquoise
REEP3	1	turquoise
SLFN5	3	brown
PAFAH1B1	4	yellow
PM20D2	1	turquoise
SPATA18	7	black
ZNF106	1	turquoise
ATG13	1	turquoise
FRMD8	1	turquoise
NDUFB9	2	blue
SEC23B	5	green
CEP68	1	turquoise
DDX17	2	blue
WIPF3	9	magenta
ACBD3	4	yellow
CLEC3B	6	red
CXCL12	1	turquoise
CYP17A1	7	black
POLR2L	2	blue
RPL35A	2	blue
TLE4	1	turquoise
ELF1	4	yellow
TMEM19	1	turquoise
KCTD3	1	turquoise
SMARCC1	1	turquoise
MEST	0	grey
ERG	1	turquoise
LPP	1	turquoise
OAS3	3	brown
ILRUN	2	blue
STAT5B	1	turquoise
SHOC2	1	turquoise
WDFY1	1	turquoise
INTS1	1	turquoise
MAP4K4	6	red
GNAQ	1	turquoise
BLTP3B	1	turquoise
CLCN7	1	turquoise
FAR1	1	turquoise
HMGN2	2	blue
ITGB3	1	turquoise
KIAA0319L	1	turquoise
IER2	3	brown
IL1R1	1	turquoise
SAMD8	1	turquoise
TMEM184C	5	green
DHTKD1	5	green
UBE2Q2	1	turquoise
CYP4V2	5	green
GLB1	1	turquoise
RTF2	2	blue
GNA13	1	turquoise
NFKB1	3	brown
SREBF2	1	turquoise
ADAM17	1	turquoise
CDK6	4	yellow
DTX3L	1	turquoise
FAM91A1	1	turquoise
H6PD	2	blue
MEG3	2	blue
ABHD10	5	green
NDFIP2	1	turquoise
PSMD11	1	turquoise
SGPL1	1	turquoise
UBXN4	1	turquoise
AIFM1	5	green
PLXNB1	7	black
PDCD6IP	1	turquoise
ENPP5	1	turquoise
AP1AR	1	turquoise
ARHGAP31	1	turquoise
DDX60	1	turquoise
GPAT4	1	turquoise
SCAF11	1	turquoise
BMPR2	4	yellow
RABEP1	1	turquoise
SYT11	8	pink
RBSN	1	turquoise
RPL30	2	blue
SAR1A	5	green
UGT2A3	5	green
ATMIN	1	turquoise
BACH1	1	turquoise
GLYR1	1	turquoise
MT2A	6	red
PLXND1	4	yellow
PNISR	4	yellow
RPS20	2	blue
SNX14	1	turquoise
CDH6	3	brown
PKD2	1	turquoise
TMEM64	1	turquoise
UBA52	2	blue
ZBTB4	1	turquoise
ATP11B	1	turquoise
CREBRF	1	turquoise
AOPEP	2	blue
MINK1	1	turquoise
RSRP1	1	turquoise
UBXN1	4	yellow
CKB	3	brown
GK	5	green
TNFAIP2	6	red
USP14	1	turquoise
KCNQ1OT1	4	yellow
SREBF1	1	turquoise
ITGA6	1	turquoise
SMAD5	1	turquoise
CASKIN2	1	turquoise
LRP3	6	red
RC3H1	1	turquoise
INSR	5	green
SPATS2L	1	turquoise
CDK14	1	turquoise
CREB3L2	4	yellow
HCLS1	3	brown
CBX7	1	turquoise
COX6C	2	blue
FBXW2	4	yellow
KPNA1	1	turquoise
SPTLC2	1	turquoise
TXNDC11	1	turquoise
ADAM10	1	turquoise
GFM1	1	turquoise
SLC5A2	5	green
ABLIM1	5	green
ARHGEF10L	5	green
CXCL16	3	brown
ELK3	1	turquoise
GLDC	5	green
IDH3B	2	blue
PPP1R3B	1	turquoise
RFX5	1	turquoise
UBA7	1	turquoise
DMGDH	5	green
DUT	2	blue
MAP7D1	1	turquoise
CSDC2	2	blue
ITPK1	4	yellow
MBNL1	1	turquoise
PNPLA8	1	turquoise
SLMAP	1	turquoise
MED29	1	turquoise
MYOM3	5	green
AXL	4	yellow
NUDT4	5	green
UGCG	4	yellow
GYPC	3	brown
MFSD12	3	brown
MYORG	5	green
SMIM14	4	yellow
ZBTB33	1	turquoise
IQSEC1	6	red
MECP2	7	black
TMX1	4	yellow
XPOT	1	turquoise
TPCN1	5	green
ABI2	1	turquoise
C1QA	6	red
EFHD2	3	brown
HS6ST1	6	red
LARP1	2	blue
PPP1R15B	1	turquoise
SLC25A36	1	turquoise
GUCD1	5	green
TMEM219	2	blue
TNFRSF19	1	turquoise
COA3	2	blue
ENPP6	5	green
GSR	5	green
STX3	5	green
ANAPC16	2	blue
CERK	1	turquoise
CSF1R	3	brown
NOMO2	1	turquoise
RBMS2	4	yellow
SRSF11	4	yellow
TBC1D2B	1	turquoise
EIF2S3	1	turquoise
SLC4A2	1	turquoise
SPRED1	1	turquoise
SVIL	1	turquoise
RHBDD1	1	turquoise
SEH1L	4	yellow
AKAP9	1	turquoise
C6orf89	4	yellow
NSF	1	turquoise
SRSF7	3	brown
ABL1	1	turquoise
ARF3	2	blue
MRPL28	2	blue
PARD3	4	yellow
VEZF1	1	turquoise
ARHGEF11	1	turquoise
ID1	6	red
IL32	3	brown
LPIN2	1	turquoise
MAP3K1	1	turquoise
MLXIP	2	blue
PTPN6	3	brown
SZRD1	4	yellow
CPAMD8	1	turquoise
GAPVD1	1	turquoise
GMDS	2	blue
SEMA3C	1	turquoise
SHE	1	turquoise
CD44	3	brown
RPL10A	2	blue
SLCO4C1	5	green
ATP2C1	1	turquoise
EDEM1	1	turquoise
GAS2	1	turquoise
PHPT1	2	blue
RAB3GAP1	4	yellow
TINAG	5	green
USP22	2	blue
ATP6V0E1	2	blue
FGD5.AS1	1	turquoise
PAFAH1B2	1	turquoise
PRKAB2	1	turquoise
WDR72	5	green
CNP	1	turquoise
CSNK1D	4	yellow
FOSL2	3	brown
HES1	4	yellow
TNRC6B	1	turquoise
AGTR1	1	turquoise
DRAM1	3	brown
EIF3L	4	yellow
PLEKHM2	2	blue
SEC23A	1	turquoise
VCPIP1	1	turquoise
FAF2	1	turquoise
TTYH3	3	brown
LAMP1	6	red
NR2C2	1	turquoise
SQLE	3	brown
CLCN5	5	green
EFR3A	1	turquoise
MPRIP	9	magenta
ORAI2	4	yellow
RAB11FIP5	5	green
SNX10	3	brown
ELAVL1	1	turquoise
FUT6	5	green
NFIC	4	yellow
PPP2R5E	3	brown
SCAF4	1	turquoise
AGPS	1	turquoise
ANKRD28	1	turquoise
GDA	5	green
HSPB8	2	blue
CLPTM1L	5	green
TAOK2	1	turquoise
BCR	5	green
CD82	6	red
CHMP2A	2	blue
NKTR	1	turquoise
SEC22B	1	turquoise
KCTD12	6	red
LONP1	2	blue
NACC2	9	magenta
NCOR2	6	red
ARHGAP17	1	turquoise
CYB561	4	yellow
SPPL2A	4	yellow
XRN2	1	turquoise
MAGI2	1	turquoise
PDE8A	1	turquoise
RBM15B	1	turquoise
TP53INP2	4	yellow
ARFIP1	4	yellow
DENR	1	turquoise
LPIN1	1	turquoise
TMEM250	4	yellow
TNFRSF21	3	brown
BAG3	1	turquoise
GPD1L	1	turquoise
GTPBP1	1	turquoise
IFITM1	3	brown
LRRC58	1	turquoise
MET	5	green
SEPTIN4	1	turquoise
SOX17	6	red
ARID1A	1	turquoise
CLCN3	1	turquoise
SNAI2	1	turquoise
BCL2L13	1	turquoise
CLEC16A	1	turquoise
CUTA	2	blue
INMT	8	pink
PPM1H	1	turquoise
RMND5A	1	turquoise
SLC47A2	5	green
TCEA2	2	blue
TJP2	1	turquoise
ACAP2	1	turquoise
ACVR2A	1	turquoise
GASK1B	1	turquoise
LUC7L3	1	turquoise
MIEF1	1	turquoise
NPEPPS	4	yellow
PLK2	3	brown
RANBP2	1	turquoise
TIE1	6	red
ARMCX3	1	turquoise
ATF6	4	yellow
CYTH3	1	turquoise
ILDR2	1	turquoise
MTHFD2	3	brown
SEC24D	1	turquoise
AP3B1	1	turquoise
DHX9	1	turquoise
IGF1R	1	turquoise
PDXK	3	brown
RRBP1	6	red
UFC1	2	blue
CD93	3	brown
KIF1B	1	turquoise
LARP4	1	turquoise
ABHD2	1	turquoise
RAB34	2	blue
ANKRD13C	1	turquoise
BROX	1	turquoise
GALNT2	3	brown
SETD7	4	yellow
ATP1B3	3	brown
ATP6V1C1	1	turquoise
CBFB	1	turquoise
CCNG2	1	turquoise
KBTBD11	1	turquoise
OLFML2A	6	red
SCYL2	1	turquoise
UNC45A	2	blue
SLC2A13	1	turquoise
IFITM2	6	red
TTC28	1	turquoise
ZNF28	1	turquoise
PLCL2	1	turquoise
SNN	1	turquoise
ATP2B1	1	turquoise
GARS1	1	turquoise
PLEKHO2	3	brown
UBE2A	4	yellow
ATP11A	1	turquoise
EHMT1	1	turquoise
KLHL8	1	turquoise
OAF	5	green
CALCRL	1	turquoise
CSRNP1	1	turquoise
BRD3	1	turquoise
REPIN1	1	turquoise
SATB1	1	turquoise
SMURF1	1	turquoise
FAM3C	1	turquoise
MAN2B1	3	brown
RASA3	1	turquoise
CDH2	5	green
COG4	4	yellow
ADA2	3	brown
ATP9A	1	turquoise
PRKACB	1	turquoise
CORO1C	1	turquoise
DLG1	1	turquoise
KLHL5	1	turquoise
MED28	4	yellow
SPAG7	2	blue
FMR1	4	yellow
HTT	4	yellow
TNFRSF10B	4	yellow
BAD	2	blue
SLC25A46	1	turquoise
SOX4	6	red
VMA21	1	turquoise
CAMTA2	1	turquoise
FAM171A1	5	green
ZNF83	1	turquoise
AFAP1	1	turquoise
SERPINE1	3	brown
SORL1	5	green
GIT1	9	magenta
MANEA	1	turquoise
GJA3	1	turquoise
GPAT3	5	green
IKZF5	1	turquoise
LMBR1	1	turquoise
MOGS	3	brown
PSMD13	6	red
ADPGK	1	turquoise
AIP	2	blue
ANGPTL3	5	green
COL15A1	1	turquoise
OSBPL8	1	turquoise
PTGS1	6	red
YKT6	4	yellow
ATP13A2	1	turquoise
CBX6	2	blue
CLDN10	5	green
LEMD2	1	turquoise
LRIG1	1	turquoise
SUMF2	5	green
CTDSPL2	1	turquoise
NID2	1	turquoise
PPP1R16B	5	green
OSBPL10	5	green
RAB5A	1	turquoise
S1PR3	1	turquoise
CADM1	1	turquoise
CHASERR	4	yellow
HCK	3	brown
MAN1C1	5	green
NDUFB7	2	blue
RPL38	2	blue
TSPAN15	5	green
UGDH	4	yellow
C8orf58	4	yellow
HELZ	1	turquoise
LMNB2	1	turquoise
MRPS10	1	turquoise
PTPRQ	1	turquoise
ARSB	5	green
C1QB	6	red
CUL4B	1	turquoise
NEDD1	1	turquoise
SH3BP4	1	turquoise
TEX2	1	turquoise
VDR	5	green
DOCK9	1	turquoise
FAM120A	2	blue
MCRIP1	2	blue
CTTN	1	turquoise
PPP6R1	1	turquoise
GFPT1	1	turquoise
HYOU1	1	turquoise
AP1B1	1	turquoise
NOMO1	1	turquoise
OXSR1	1	turquoise
PLOD2	4	yellow
RBM17	1	turquoise
TFCP2L1	5	green
APPL1	1	turquoise
DPY19L4	1	turquoise
EMILIN1	3	brown
RIF1	1	turquoise
TUT7	1	turquoise
FMNL3	1	turquoise
IP6K1	4	yellow
NDUFS1	5	green
THBD	6	red
TP53BP1	1	turquoise
TRAK1	1	turquoise
ZFYVE1	1	turquoise
DYNC1LI1	4	yellow
PANK3	4	yellow
RNF6	1	turquoise
YLPM1	1	turquoise
UBQLN1	1	turquoise
UROD	2	blue
USP16	4	yellow
KPNA4	1	turquoise
MAP7	5	green
MEA1	2	blue
RAB29	5	green
TGFBRAP1	1	turquoise
CMYA5	1	turquoise
COL8A1	6	red
COX7A2	2	blue
IYD	5	green
NCEH1	1	turquoise
RNF38	1	turquoise
ZFYVE16	1	turquoise
BLTP3A	1	turquoise
GPT2	5	green
SLC30A7	1	turquoise
KITLG	1	turquoise
RPS17	2	blue
RTL6	1	turquoise
SIRT1	1	turquoise
EDC4	1	turquoise
GXYLT1	1	turquoise
RALA	4	yellow
TMEM192	5	green
YPEL2	1	turquoise
AATF	4	yellow
EIF3K	2	blue
KRCC1	4	yellow
PLEKHA4	1	turquoise
RAB11FIP2	1	turquoise
SCAND1	2	blue
CAVIN3	6	red
CBLL1	1	turquoise
DDIT4	1	turquoise
FBXO34	1	turquoise
KANSL3	1	turquoise
S100A13	2	blue
SYDE1	1	turquoise
TNKS2	1	turquoise
ZDHHC7	1	turquoise
NDUFB11	2	blue
QTRT2	1	turquoise
SLC6A8	5	green
UTP14C	1	turquoise
ZC3HAV1	1	turquoise
FOXP1	4	yellow
PDE4D	1	turquoise
PTOV1	2	blue
PTPRK	5	green
UBXN7	1	turquoise
GOPC	1	turquoise
PGGT1B	1	turquoise
DICER1	1	turquoise
GOSR1	1	turquoise
ICMT	1	turquoise
STAB1	6	red
WDR7	1	turquoise
WWC1	5	green
DNMBP	1	turquoise
DSE	4	yellow
LPGAT1	1	turquoise
SLC9A6	1	turquoise
TRIM33	1	turquoise
WDR83OS	2	blue
MGAM	5	green
SPOPL	1	turquoise
SPRY1	1	turquoise
SRM	6	red
BTRC	1	turquoise
MTMR10	1	turquoise
RAP2A	4	yellow
RGS2	4	yellow
TLR3	1	turquoise
ZNF24	1	turquoise
ALG2	4	yellow
IRGQ	1	turquoise
SCAPER	1	turquoise
SLC17A3	5	green
UBL5	2	blue
C1QL1	4	yellow
EPB41L3	5	green
PDE12	1	turquoise
TMEM181	1	turquoise
EDN1	3	brown
PITPNC1	1	turquoise
SP3	1	turquoise
STAM2	1	turquoise
SYK	5	green
ZDHHC9	5	green
CHST2	3	brown
HSPA13	1	turquoise
RPS6KA1	3	brown
TBC1D9	3	brown
UCP2	3	brown
AKT3	4	yellow
ANKRD10	1	turquoise
CISD2	5	green
DDR1	2	blue
FAAP100	6	red
FOCAD	1	turquoise
IFT140	1	turquoise
KDM4A	1	turquoise
NAA60	4	yellow
RALGDS	4	yellow
SLC20A1	3	brown
ALAS1	3	brown
B4GAT1	1	turquoise
CCDC117	1	turquoise
CD83	3	brown
CSE1L	1	turquoise
EVA1B	2	blue
FAM53B	2	blue
NREP	6	red
PCDH17	6	red
PTK2B	1	turquoise
SLC1A1	5	green
SLC33A1	1	turquoise
ARNT2	1	turquoise
CAPZA1	1	turquoise
DSC2	1	turquoise
FADS2	4	yellow
HAX1	2	blue
POLR2G	2	blue
PRKAA2	5	green
TM2D3	2	blue
USB1	3	brown
ERBB3	5	green
HS2ST1	1	turquoise
PIKFYVE	1	turquoise
ZMIZ1	1	turquoise
ABTB1	4	yellow
FAM167B	2	blue
GABPA	1	turquoise
MAPKAP1	1	turquoise
PXDN	6	red
PYGB	1	turquoise
SLC39A10	1	turquoise
UBAC2	4	yellow
ATP2A2	2	blue
GYS1	1	turquoise
IMP3	2	blue
RNF128	5	green
TARID	1	turquoise
VPS28	2	blue
CHPF2	3	brown
HECTD3	1	turquoise
FAM177A1	4	yellow
MBTPS2	1	turquoise
SET	1	turquoise
SIPA1L1	5	green
SRSF2	4	yellow
ARL5A	1	turquoise
C2CD2	1	turquoise
KRAS	1	turquoise
MAPKAPK3	3	brown
PLEKHF2	1	turquoise
RPL37	2	blue
UBL3	1	turquoise
ABCG1	1	turquoise
CDC37	6	red
RDH10	5	green
SIKE1	1	turquoise
SNRNP70	2	blue
CDC16	2	blue
DCAF7	1	turquoise
LILRB2	3	brown
NRAS	1	turquoise
RNF7	2	blue
LARP4B	1	turquoise
MTHFD1	5	green
HSPA4	1	turquoise
PPM1A	7	black
SNAPC3	1	turquoise
TELO2	4	yellow
TYROBP	3	brown
ZNF12	4	yellow
BCL6B	3	brown
BCL7C	2	blue
KAZN	1	turquoise
MEGF9	1	turquoise
NRIP2	4	yellow
ARMT1	5	green
MYO10	1	turquoise
PPFIA1	1	turquoise
PPIB	6	red
SNU13	2	blue
TP53INP1	1	turquoise
VANGL1	1	turquoise
ALDH5A1	5	green
FOXJ2	1	turquoise
GTF3C2	4	yellow
MMP28	1	turquoise
RAPGEF1	3	brown
UBE2G1	1	turquoise
CCL4L2	3	brown
GALNT10	1	turquoise
MPEG1	3	brown
N4BP2L2	1	turquoise
RBM12	1	turquoise
C18orf25	1	turquoise
KLHDC3	2	blue
PPP2R5C	1	turquoise
RANBP1	2	blue
SECTM1	3	brown
SLC35F5	4	yellow
TRIR	2	blue
WDR36	1	turquoise
CDK16	4	yellow
EIF2AK2	1	turquoise
HMOX2	5	green
PLXNC1	3	brown
AMD1	4	yellow
ARFGEF2	1	turquoise
CHP1	5	green
CNOT11	1	turquoise
IPO11	1	turquoise
LCOR	1	turquoise
MRAS	6	red
RETREG3	4	yellow
TIPRL	1	turquoise
UBA5	1	turquoise
CHRDL1	1	turquoise
FOXN3	1	turquoise
GBE1	1	turquoise
LNPEP	1	turquoise
MS4A6A	3	brown
RBM5	1	turquoise
UNC119B	4	yellow
CNIH1	4	yellow
FGR	3	brown
FRMD4B	1	turquoise
LMBRD2	1	turquoise
NPY1R	1	turquoise
PAK2	3	brown
RXRA	7	black
WDR82	4	yellow
AGFG1	4	yellow
GAS2L1	1	turquoise
PNPLA2	6	red
SCARF1	1	turquoise
SLC23A2	1	turquoise
SLC35D1	1	turquoise
SOWAHC	1	turquoise
UBFD1	1	turquoise
UBR3	1	turquoise
CCL4	3	brown
CHID1	2	blue
KCND3	2	blue
PITPNM1	1	turquoise
SLFN11	1	turquoise
DANCR	2	blue
DCAF10	1	turquoise
PRPF3	1	turquoise
SLC35B2	2	blue
SNX21	2	blue
TNRC6C	1	turquoise
BRD4	1	turquoise
CYLD	1	turquoise
DDX52	1	turquoise
LRRC57	1	turquoise
MMP7	6	red
NUDT21	1	turquoise
PIGM	1	turquoise
PTPRE	3	brown
SINHCAF	1	turquoise
ZNF271P	1	turquoise
AHCYL2	5	green
ANGEL2	1	turquoise
COL6A1	1	turquoise
RNF103	1	turquoise
GADD45GIP1	2	blue
PAF1	4	yellow
PTEN	1	turquoise
RSRC2	1	turquoise
TMEM170A	1	turquoise
TSPYL5	1	turquoise
TSR3	2	blue
ZNF260	1	turquoise
BID	3	brown
DOK2	3	brown
POLG	1	turquoise
CEP104	1	turquoise
COX15	1	turquoise
CRYBG1	1	turquoise
DDX21	3	brown
H2AZ2	4	yellow
MARK2	1	turquoise
NCOA2	1	turquoise
RGS12	1	turquoise
RNPEPL1	6	red
SNX30	1	turquoise
ASAP1	1	turquoise
CREBZF	1	turquoise
DNAJC13	1	turquoise
ELOA	1	turquoise
IL2RG	3	brown
PPP4R2	2	blue
RAB22A	1	turquoise
TSEN34	2	blue
XPR1	1	turquoise
FABP4	3	brown
GMCL1	1	turquoise
IGHA1	7	black
NXN	6	red
SH3TC1	1	turquoise
APOOL	1	turquoise
EEF1D	2	blue
MED12	1	turquoise
PGF	8	pink
PRPF38B	4	yellow
PSKH1	4	yellow
RTL8C	2	blue
SYAP1	5	green
YPEL3	6	red
DHX36	4	yellow
GCLM	2	blue
IREB2	1	turquoise
MRPL55	2	blue
PLXNA2	1	turquoise
SNTB2	1	turquoise
ST3GAL2	1	turquoise
TCF3	6	red
ZNF468	1	turquoise
ADAT1	4	yellow
ARRDC2	1	turquoise
CLTB	2	blue
FAAP20	2	blue
GGCX	1	turquoise
HCFC1R1	2	blue
KLHL21	5	green
LILRB1	3	brown
LRRC59	3	brown
MIDN	6	red
MIER1	1	turquoise
TRIM47	6	red
DCK	1	turquoise
JUNB	3	brown
MCCC2	5	green
MGAT4A	1	turquoise
NFYC	4	yellow
ALDH16A1	6	red
CASP3	3	brown
DCAF1	1	turquoise
MZT2B	2	blue
PFKFB2	5	green
RASSF2	3	brown
SDE2	1	turquoise
SH3RF3	1	turquoise
SKAP2	1	turquoise
ARL5B	1	turquoise
DGCR6L	2	blue
IL10RA	3	brown
LSP1	3	brown
NBPF3	1	turquoise
PAG1	3	brown
PCCB	5	green
RLIM	1	turquoise
RPL37A	2	blue
TLNRD1	6	red
ZBTB40	1	turquoise
MTR	1	turquoise
PGAP6	5	green
SRSF1	1	turquoise
TYMP	3	brown
WASHC2C	1	turquoise
ACE2	5	green
CMKLR1	4	yellow
KLHL2	1	turquoise
LAMTOR4	2	blue
NELFE	2	blue
PIP4K2B	1	turquoise
UGT3A1	5	green
COX7A1	2	blue
TRIM26	1	turquoise
CLIC2	1	turquoise
CMTM4	5	green
ITPKB	1	turquoise
KAT14	1	turquoise
PGPEP1	5	green
RAB8B	1	turquoise
TMEM170B	1	turquoise
CCDC85C	2	blue
EXOSC6	1	turquoise
RPL26	2	blue
RPS15A	2	blue
TES	4	yellow
TMEM132A	6	red
ZNRF2	5	green
AREL1	4	yellow
FOXJ3	1	turquoise
IDE	1	turquoise
JCAD	6	red
PELI1	1	turquoise
PLEKHA1	1	turquoise
QPCT	3	brown
SPTY2D1	1	turquoise
TMEM80	0	grey
AHSA2P	1	turquoise
CCNL1	1	turquoise
DHX8	1	turquoise
JPT2	4	yellow
PIK3CB	1	turquoise
ZNF664	1	turquoise
CD52	3	brown
CLUH	5	green
GOLM1	5	green
GRK6	3	brown
IL11RA	1	turquoise
MFNG	3	brown
SARDH	5	green
SEC24A	1	turquoise
TAOK3	1	turquoise
TMED8	1	turquoise
TMEM263	4	yellow
ZSWIM8	1	turquoise
ZZZ3	1	turquoise
CYRIB	3	brown
IFT52	4	yellow
LTN1	1	turquoise
MARCKS	6	red
PHAX	1	turquoise
SMAD3	3	brown
YIPF4	1	turquoise
ZFAND2B	2	blue
B4GALT1	6	red
EXT1	4	yellow
NDFIP1	1	turquoise
NOSIP	2	blue
PAQR5	5	green
PNPT1	1	turquoise
SLCO2B1	5	green
ZNF507	1	turquoise
CHML	1	turquoise
CLK1	1	turquoise
H2AJ	2	blue
HS3ST3A1	1	turquoise
KHNYN	1	turquoise
MED22	1	turquoise
VPS18	4	yellow
ACSM3	5	green
HDAC7	6	red
NOTCH1	1	turquoise
PLAA	1	turquoise
POLK	1	turquoise
RPS19BP1	2	blue
UBE2K	2	blue
CX3CR1	3	brown
HOOK3	1	turquoise
MS4A7	3	brown
PIGN	1	turquoise
RPRD1B	1	turquoise
SAMD11	2	blue
SEMA4D	1	turquoise
ZNF592	1	turquoise
CCDC12	2	blue
FAM168A	2	blue
FERMT3	3	brown
HMOX1	3	brown
IL27RA	3	brown
MARCHF8	3	brown
NMRK1	4	yellow
ST14	5	green
ABCC4	5	green
C19orf53	2	blue
DPY19L3	1	turquoise
GATAD2A	4	yellow
JARID2	1	turquoise
NXPE3	1	turquoise
PAQR7	1	turquoise
STX8	2	blue
TRIB1	3	brown
CAPN5	5	green
CNOT6	1	turquoise
KMO	5	green
NDST1	1	turquoise
PABPN1	2	blue
TGFBI	6	red
UCHL5	1	turquoise
EPHB4	6	red
NFIB	5	green
PPM1B	4	yellow
C12orf57	2	blue
STX12	4	yellow
BPNT2	1	turquoise
CNOT4	1	turquoise
COMMD6	2	blue
FBXO30	1	turquoise
IPP	1	turquoise
METTL26	2	blue
PHTF1	1	turquoise
PRKAR2A	2	blue
ZNF473	1	turquoise
ABCA3	4	yellow
CD58	4	yellow
CYBB	3	brown
LETM1	5	green
PHTF2	1	turquoise
RCC2	3	brown
SLC1A5	6	red
AAK1	0	grey
ABCA2	6	red
ADGRA3	5	green
ATXN1L	1	turquoise
FAM199X	1	turquoise
GCC1	1	turquoise
GOLPH3L	1	turquoise
SIVA1	2	blue
SYNJ2BP	1	turquoise
TMPO	1	turquoise
ZBTB21	1	turquoise
AMOTL1	1	turquoise
CSNK1G2	3	brown
MTF1	1	turquoise
NDUFA2	2	blue
NGDN	4	yellow
TOMM7	2	blue
VSIG4	6	red
BRCC3	1	turquoise
CERT1	1	turquoise
LYRM7	1	turquoise
MRPL19	5	green
MTMR9	4	yellow
RPAP3	4	yellow
SESN2	5	green
THYN1	2	blue
HDAC9	4	yellow
PUM2	1	turquoise
RECQL	1	turquoise
STK4	1	turquoise
CNOT6L	7	black
HIVEP2	1	turquoise
HMGCR	1	turquoise
MALT1	1	turquoise
SRC	3	brown
XPO6	4	yellow
C6orf120	1	turquoise
CCDC80	1	turquoise
F13A1	5	green
LSM10	2	blue
PAPSS2	1	turquoise
PPP1R10	5	green
SFT2D2	1	turquoise
SLC35E2B	1	turquoise
IPO8	1	turquoise
SEL1L3	6	red
SOAT1	1	turquoise
TSPAN17	6	red
CSNK2A1	1	turquoise
ELK4	1	turquoise
PRELP	8	pink
RBM38	2	blue
SYNRG	1	turquoise
ABI3	3	brown
ATOX1	2	blue
COX6B1	2	blue
GLTP	1	turquoise
SUPT6H	1	turquoise
TRIM27	1	turquoise
USP12	4	yellow
AGO1	1	turquoise
ANKRD33B	1	turquoise
ARL4C	6	red
CPSF1	1	turquoise
CREB1	4	yellow
DNAJC5	2	blue
FOXO1	1	turquoise
FRK	5	green
LTBP1	1	turquoise
PPID	1	turquoise
SLC31A1	5	green
SURF6	4	yellow
ZNF875	1	turquoise
CD36	3	brown
FGD1	1	turquoise
ICAM2	3	brown
NMI	3	brown
SLC12A7	1	turquoise
SOCS4	1	turquoise
TMEM41B	1	turquoise
CCDC93	1	turquoise
PDPK1	1	turquoise
PRKX	4	yellow
SLC35E1	4	yellow
UBXN2B	1	turquoise
ADCY9	5	green
DNAJC21	1	turquoise
DOC2B	2	blue
GALNT1	6	red
GPC1	6	red
MCF2L	5	green
PRPF31	1	turquoise
PURB	4	yellow
SESN3	4	yellow
FEM1C	5	green
GPR137B	5	green
KLHL13	5	green
MAML1	1	turquoise
PDZD2	5	green
AAAS	2	blue
FAM222B	4	yellow
NBDY	2	blue
NDUFA3	2	blue
SAP30BP	4	yellow
SSBP2	1	turquoise
ASAP2	1	turquoise
CLPTM1	9	magenta
MRPL20	2	blue
NAA30	1	turquoise
NPC1	1	turquoise
PPP6R2	3	brown
RAI2	4	yellow
SEPTIN9	3	brown
SGMS2	1	turquoise
SYNCRIP	1	turquoise
USP3	1	turquoise
CDC42BPA	4	yellow
CETN2	2	blue
IFIH1	1	turquoise
KCNK5	5	green
LRP5	5	green
POLR3H	1	turquoise
PRKCB	3	brown
RBM25	4	yellow
TPMT	5	green
UEVLD	1	turquoise
AFTPH	1	turquoise
CD109	1	turquoise
LUC7L	1	turquoise
MYO5B	5	green
POGZ	1	turquoise
VKORC1L1	1	turquoise
ACOX1	5	green
BCL2L11	1	turquoise
HACD2	1	turquoise
LNPK	1	turquoise
PSMD12	1	turquoise
SUZ12	1	turquoise
UBE4B	1	turquoise
VWA8	5	green
LRP6	1	turquoise
PPP3CA	1	turquoise
RNF144B	3	brown
SGSM2	1	turquoise
CARNMT1	1	turquoise
DUSP22	4	yellow
IKBIP	4	yellow
LTBP2	6	red
MAPK6	1	turquoise
MISP	6	red
NMRAL1	2	blue
NRSN2	6	red
PAPPA	4	yellow
RPL41	2	blue
TADA2B	9	magenta
TRPM7	5	green
A1CF	5	green
ATRN	1	turquoise
CFP	3	brown
KLHL18	1	turquoise
NUDT10	1	turquoise
RNF181	2	blue
SEMA6D	3	brown
TSR1	4	yellow
ATP5ME	2	blue
RAP2B	3	brown
RPS21	2	blue
TRIM14	1	turquoise
UBAC1	1	turquoise
KCNQ1	5	green
METTL16	1	turquoise
PDZD8	1	turquoise
PIGG	1	turquoise
SLIT3	1	turquoise
TMUB2	1	turquoise
USP31	1	turquoise
VAV3	5	green
CACUL1	3	brown
[truncated: 2,155 more rows]

## Sheet: soft_thresholding
	Power	SFT.R.sq	slope	truncated.R.sq	mean.k.	median.k.	max.k.
1	1	0.314095	4.71818	0.353778	1273.31	1266.34	1808.69
2	2	0.599206	1.39521	0.812627	588	574.685	1084.1
3	3	0.0349856	0.259254	0.93001	328.894	319.395	747.92
4	4	0.304669	-0.672505	0.940608	206.025	194.577	553.274
5	5	0.55454	-0.955461	0.977916	139.094	126.163	426.708
6	6	0.658772	-1.117	0.97789	99.0488	86.7299	339.933
7	7	0.696531	-1.2281	0.975812	73.4142	61.6038	277.468
8	8	0.723185	-1.29691	0.96786	56.1457	45.2057	230.271
9	9	0.741283	-1.33915	0.955964	44.0393	33.3031	193.671
10	10	0.757266	-1.34771	0.941132	35.2744	25.1396	164.706
11	12	0.894052	-1.25326	0.983782	23.8037	14.8826	122.389
12	14	0.924419	-1.36939	0.991631	16.9392	9.27546	105.744
13	16	0.938155	-1.47086	0.988851	12.562	6.00751	95.8102
14	18	0.944273	-1.52045	0.972507	9.62884	4.03633	87.6128
15	20	0.946568	-1.55586	0.961664	7.58318	2.77326	80.6929
