# Supplementary material for: Glycine decarboxylase advances IgA nephropathy by boosting mesangial cell proliferation through the pyrimidine pathway
Source: EMBO Mol Med. 2025 Oct 13;17(11):3039–63. doi: 10.1038/s44321-025-00315-2 (PMC12603144; doi:10.1038/s44321-025-00315-2)
Supplement: Supplementary file 10 — Figure EV2 Source Data [file 44321_2025_315_MOESM10_ESM.zip]

Archive with 22 entries (19 files):
- Figure EV2/
- __MACOSX/._Figure EV2
- Figure EV2/EV2B/
- __MACOSX/Figure EV2/._EV2B
- Figure EV2/EV2C.xlsx
- __MACOSX/Figure EV2/._EV2C.xlsx
- Figure EV2/EV2A/
- __MACOSX/Figure EV2/._EV2A
- Figure EV2/EV2B/1-Control.tif
- __MACOSX/Figure EV2/EV2B/._1-Control.tif
- Figure EV2/EV2B/2-pIgA.tif
- __MACOSX/Figure EV2/EV2B/._2-pIgA.tif
- Figure EV2/EV2B/3-pIgA+si-NC.tif
- __MACOSX/Figure EV2/EV2B/._3-pIgA+si-NC.tif
- Figure EV2/EV2B/4-pIgA+si-GLDC.tif
- __MACOSX/Figure EV2/EV2B/._4-pIgA+si-GLDC.tif
- Figure EV2/EV2A/3.Tif
- __MACOSX/Figure EV2/EV2A/._3.Tif
- Figure EV2/EV2A/2.Tif
- __MACOSX/Figure EV2/EV2A/._2.Tif
- Figure EV2/EV2A/1.Tif
- __MACOSX/Figure EV2/EV2A/._1.Tif
