# Supplementary material for: Glycine decarboxylase advances IgA nephropathy by boosting mesangial cell proliferation through the pyrimidine pathway
Source: EMBO Mol Med. 2025 Oct 13;17(11):3039–63. doi: 10.1038/s44321-025-00315-2 (PMC12603144; doi:10.1038/s44321-025-00315-2)
Supplement: Supplementary file 10 — Figure EV2 Source Data [file 44321_2025_315_MOESM10_ESM.zip › Figure EV2/EV2C.xlsx]

## Sheet: S2C
	OD450	pIgA+si-NC	pIgA+si-GLDC
	1	0.982	0.455
	2	0.847	0.509
	3	1.047	0.418
									Normalized
	MCP-1(pg/ml)	pIgA+si-NC	pIgA+si-GDLC		MCP1/OD450	pIgA+si-NC	pIgA+si-GLDC		MCP1/OD450	pIgA+si-NC	pIgA+si-GLDC
	1	369.846	121.385		1	376.625	266.779		1	0.98831	0.700061
	2	384.974	104.974		2	454.515	206.236		2	1.1927	0.541189
	3	326.769	154.974		3	312.101	370.752		3	0.818989	0.972897
					average	381.08			average	1	0.738049
	IL-6(pg/ml)	pIgA+si-NC	pIgA+si-GDLC		IL6/OD450	pIgA+si-NC	pIgA+si-GLDC		IL6/OD450	pIgA+si-NC	pIgA+si-GLDC
	1	1680.55	615.059		1	1711.35	1351.78		1	0.930691	0.735142
	2	1717.41	731.137		2	2027.64	1436.42		2	1.1027	0.781172
	3	1860.94	703.294		3	1777.4	1682.52		3	0.966611	0.915011
					average	1838.8			average	1	0.810442
	C3(ng/ml)	pIgA+si-NC	pIgA+si-GDLC		C3/OD450	pIgA+si-NC	pIgA+si-GLDC		C3/OD450	pIgA+si-NC	pIgA+si-GLDC
	1	912.413	430.984		1	929.137	947.218		1	1.05481	1.07534
	2	860.825	414		2	1016.32	813.36		2	1.15379	0.923374
	3	729.873	481.619		3	697.109	1152.2		3	0.791399	1.30804
					average	880.856			average	1	1.10225
	TGF-β1	pIgA+si-NC	pIgA+si-GLDC		TGF-β1/OD450	pIgA+si-NC	pIgA+si-GLDC		TGF-β1/OD450	pIgA+si-NC	pIgA+si-GLDC
	1	955.21	456.38		1	972.719	1003.03		1	0.872024	0.8992
	2	1156.72	658.41		2	1365.67	1293.54		2	1.22429	1.15963
	3	1055.41	768.22		3	1008.03	1837.85		3	0.903682	1.64759
					average	1115.47			average	1	1.23547
	TNF-α（pg/ml）	pIgA+si-NC	pIgA+si-GLDC		TNF-α/OD450	pIgA+si-NC	pIgA+si-GLDC		TNF-α/OD450	pIgA+si-NC	pIgA+si-GLDC
	1	1470.82	887.3		1	1497.78	1950.11		1	1.08862	1.41738
	2	1254.68	675.17		2	1481.32	1326.46		2	1.07665	0.964099
	3	1202.45	756.28		3	1148.47	1809.28		3	0.834731	1.31502
					average	1375.86			average	1	1.23217
