# Supplementary material for: Glycine decarboxylase advances IgA nephropathy by boosting mesangial cell proliferation through the pyrimidine pathway
Source: EMBO Mol Med. 2025 Oct 13;17(11):3039–63. doi: 10.1038/s44321-025-00315-2 (PMC12603144; doi:10.1038/s44321-025-00315-2)
Supplement: Supplementary file 11 — Figure EV3 Source Data [file 44321_2025_315_MOESM11_ESM.zip]

Archive with 4 entries (3 files):
- Figure EV3/
- __MACOSX/._Figure EV3
- Figure EV3/EV3.xlsx
- __MACOSX/Figure EV3/._EV3.xlsx
