# Supplementary material for: Glycine decarboxylase advances IgA nephropathy by boosting mesangial cell proliferation through the pyrimidine pathway
Source: EMBO Mol Med. 2025 Oct 13;17(11):3039–63. doi: 10.1038/s44321-025-00315-2 (PMC12603144; doi:10.1038/s44321-025-00315-2)
Supplement: Supplementary file 11 — Figure EV3 Source Data [file 44321_2025_315_MOESM11_ESM.zip › Figure EV3/EV3.xlsx]

## Sheet: S3A
ID Annotation	KEGG Pathway	Metabolites	Metabolites IDs	p-value
hsa02010	ABC transporters	7	C00188|C00255|C00089|C00315|C00047|C00181|C00148	4.13701e-05
hsa04742	Taste transduction	4	C00144|C01996|C00149|C00089	7.09014e-05
hsa01523	Antifolate resistance	3	C00504|C00144|C00365	0.000219859
hsa04974	Protein digestion and absorption	4	C00047|C08262|C00148|C00188	0.00032592
hsa04976	Bile secretion	5	C00504|C00315|C04483|C00639|C01996	0.000579532
hsa04977	Vitamin digestion and absorption	3	C00504|C00864|C00255	0.00265204
hsa00970	Aminoacyl-tRNA biosynthesis	3	C00047|C00148|C00188	0.00601739
hsa00564	Glycerophospholipid metabolism	3	C01996|C00588|C00346	0.00740131
hsa00040	Pentose and glucuronate interconversions	3	C00181|C00474|C00476	0.00815844
hsa00740	Riboflavin metabolism	2	C00474|C00255	0.00893133
hsa00330	Arginine and proline metabolism	3	C00315|C00148|C00300	0.0182441
hsa04978	Mineral absorption	2	C00148|C00188	0.0183276
hsa00410	beta-Alanine metabolism	2	C00315|C00864	0.0220909
hsa05230	Central carbon metabolism in cancer	2	C00148|C00149	0.0290054
hsa00260	Glycine, serine and threonine metabolism	2	C00188|C00300	0.050344
hsa00310	Lysine degradation	2	C00047|C03196	0.050344
hsa04080	Neuroactive ligand-receptor interaction	2	C00639|C01996	0.0540123
hsa00240	Pyrimidine metabolism	2	C00214|C00365	0.0799813
ID Annotation	KEGG Pathway	Metabolites	Metabolites IDs	p-value
hsa00030	Pentose phosphate pathway	5	C01151|C00197|C00231|C00117|C00257	5.94528e-05
hsa00230	Purine metabolism	7	C00385|C00262|C03794|C00212|C00655|C00117|C00242	0.00014419
hsa04216	Ferroptosis	4	C00219|C16527|C00669|C00097	0.000399052
hsa00240	Pyrimidine metabolism	5	C00105|C00365|C00055|C00178|C00299	0.00114154
hsa00480	Glutathione metabolism	4	C01879|C00669|C00097|C00315	0.00114192
hsa01200	Carbon metabolism	6	C00197|C00231|C00227|C00117|C00257|C00097	0.00261678
hsa04913	Ovarian steroidogenesis	3	C00219|C01227|C00639	0.00303826
hsa01240	Biosynthesis of cofactors	10	C00483|C00105|C00669|C03794|C00197|C00328|C17010|C00117|C00253|C00097	0.00603594
hsa04921	Oxytocin signaling pathway	2	C00219|C00639	0.0092102
hsa04923	Regulation of lipolysis in adipocytes	2	C00212|C00219	0.0124992
hsa01040	Biosynthesis of unsaturated fatty acids	4	C00219|C16527|C16513|C06425	0.0128168
hsa04270	Vascular smooth muscle contraction	2	C00212|C00219	0.0162237
hsa04974	Protein digestion and absorption	3	C00483|C00047|C00097	0.0199251
hsa01230	Biosynthesis of amino acids	5	C00197|C00231|C00047|C00117|C00097	0.0203144
hsa00260	Glycine, serine and threonine metabolism	3	C00581|C00097|C00197	0.0234677
hsa04080	Neuroactive ligand-receptor interaction	3	C00483|C00212|C00639	0.0260077
hsa02010	ABC transporters	5	C00315|C00212|C00299|C00047|C00089	0.0263864
hsa04918	Thyroid hormone synthesis	2	C00231|C00117	0.0272936
hsa00430	Taurine and hypotaurine metabolism	2	C00227|C00097	0.0297877
hsa04976	Bile secretion	4	C00805|C00639|C00315|C00318	0.0313416
hsa00053	Ascorbate and aldarate metabolism	3	C00231|C14899|C00216	0.0329806
hsa00040	Pentose and glucuronate interconversions	3	C00231|C14899|C00216	0.0344814
hsa00270	Cysteine and methionine metabolism	3	C03145|C00097|C00197	0.044219
hsa04742	Taste transduction	2	C11045|C00089	0.0591441
hsa00590	Arachidonic acid metabolism	3	C00219|C14749|C00639	0.0652282
hsa05230	Central carbon metabolism in cancer	2	C00097|C00197	0.0763875
hsa04726	Serotonergic synapse	2	C00219|C00639	0.0950056

## Sheet: S3B-D
	Control			pIgA			pIgA+si-NC			pIgA+si-GLDC
Pentose and glucuronate interconversions	#1	#2	#3	#1	#2	#3	#1	#2	#3	#1	#2	#3
3-Dehydro-L-gulonate 6-phosphate	1.54362	0.393349	1.06303	5.75968	0.228051	0.169122	0.236675	0.280041	0.448755	1.32624	3.5424	6.10938
D-Arabinose	1.20624	1.40161	0.392148	1.15006	1.06853	0.921261	1.13725	1.23282	1.10955	0.732851	0.701411	0.745734
D-Lyxose	1.91059	0.304003	0.785405	0.29029	0.294357	0.28497	0.295829	0.715466	0.263413	0.27295	0.267135	1.96139
D-Xylose	0.890605	0.988066	1.12133	2.40045	4.1997	2.99237	2.70112	6.99952	4.91956	4.31628	0.874184	2.05572
Ribitol	0.985676	0.931211	1.08311	0.139928	0.213731	0.742618	0.911978	0.336393	0.87976	0.799256	0.974279	1.2804
Xylulose 5-phosphate	1.47733	0.761534	0.761139	0.498353	0.477712	0.671951	0.56569	0.607084	0.616076	0.70767	0.953346	1.23261
	Control			pIgA			pIgA+si-NC			pIgA+si-GLDC
Central carbon metabolism in cancer	#1	#2	#3	#1	#2	#3	#1	#2	#3	#1	#2	#3
(2R)-2-Hydroxy-3-(phosphonatooxy)propanoate	0.833534	1.26935	0.897115	0.556539	0.868481	1.21332	1.60344	1.20461	1.88266	0.353868	0.670702	0.345418
L-Cysteine	0.950959	0.967532	1.08151	0.950177	0.728548	0.945956	0.970129	0.992811	0.979722	8.68454	12.8449	29.6816
L-Malic acid	1.17617	0.880072	0.943759	5.54933	1.37546	1.17012	1.02152	1.813	1.5014	1.06987	1.20946	1.51068
L-Proline	1.15219	0.828285	1.01953	0.368473	0.518751	0.52136	0.615193	0.537695	0.556385	0.402573	0.455682	0.754278
	Control			pIgA			pIgA+si-NC			pIgA+si-GLDC
Bile secretion	#1	#2	#3	#1	#2	#3	#1	#2	#3	#1	#2	#3
Acetylcholine	1.09669	0.870542	1.03277	1.42719	1.31159	1.44448	1.90269	1.27161	1.66345	0.903502	1.08403	2.03743
Deoxycholic acid	1.51268	0.844224	0.643098	0.248669	0.344296	0.447329	0.273301	0.0974439	0.336495	0.566065	0.372193	0.840023
Folic acid	0.0349852	0.927893	2.03712	3.54506	4.17865	2.02302	1.56882	2.43082	2.63448	5.1937	0.730087	0.604983
L-Carnitine	1.83761	0.954475	0.207913	0.20578	1.16129	0.207619	0.228878	1.55424	0.247078	0.220048	0.212097	0.235487
Prostaglandin F2a	1.03955	0.163417	1.79704	0.309625	6.92079	2.57989	3.31294	4.99922	2.66168	0.133126	0.183699	0.0717715
Salicylic acid
Spermidine
