# Supplementary material for: Glycine decarboxylase advances IgA nephropathy by boosting mesangial cell proliferation through the pyrimidine pathway
Source: EMBO Mol Med. 2025 Oct 13;17(11):3039–63. doi: 10.1038/s44321-025-00315-2 (PMC12603144; doi:10.1038/s44321-025-00315-2)
Supplement: Supplementary file 12 — Figure EV4 Source Data [file 44321_2025_315_MOESM12_ESM.zip]

Archive with 30 entries (27 files):
- Figure EV4/
- __MACOSX/._Figure EV4
- Figure EV4/EV4A-CAD/
- __MACOSX/Figure EV4/._EV4A-CAD
- Figure EV4/EV4B-WB/
- __MACOSX/Figure EV4/._EV4B-WB
- Figure EV4/EV4.xlsx
- __MACOSX/Figure EV4/._EV4.xlsx
- Figure EV4/EV4A-CAD/1-Control.tif
- __MACOSX/Figure EV4/EV4A-CAD/._1-Control.tif
- Figure EV4/EV4A-CAD/2-IgAN.tif
- __MACOSX/Figure EV4/EV4A-CAD/._2-IgAN.tif
- Figure EV4/EV4B-WB/3-2-beta-actin.tif
- __MACOSX/Figure EV4/EV4B-WB/._3-2-beta-actin.tif
- Figure EV4/EV4B-WB/3-3-beta-actin.Tif
- __MACOSX/Figure EV4/EV4B-WB/._3-3-beta-actin.Tif
- Figure EV4/EV4B-WB/3-1-beta-actin.tif
- __MACOSX/Figure EV4/EV4B-WB/._3-1-beta-actin.tif
- Figure EV4/EV4B-WB/2-1-DHODH.Tif
- __MACOSX/Figure EV4/EV4B-WB/._2-1-DHODH.Tif
- Figure EV4/EV4B-WB/1-2-CAD.Tif
- __MACOSX/Figure EV4/EV4B-WB/._1-2-CAD.Tif
- Figure EV4/EV4B-WB/2-2-DHODH.tif
- __MACOSX/Figure EV4/EV4B-WB/._2-2-DHODH.tif
- Figure EV4/EV4B-WB/1-3-CAD.Tif
- __MACOSX/Figure EV4/EV4B-WB/._1-3-CAD.Tif
- Figure EV4/EV4B-WB/1-1-CAD.tif
- __MACOSX/Figure EV4/EV4B-WB/._1-1-CAD.tif
- Figure EV4/EV4B-WB/2-3-DHODH.tif
- __MACOSX/Figure EV4/EV4B-WB/._2-3-DHODH.tif
