# Supplementary material for: Glycine decarboxylase advances IgA nephropathy by boosting mesangial cell proliferation through the pyrimidine pathway
Source: EMBO Mol Med. 2025 Oct 13;17(11):3039–63. doi: 10.1038/s44321-025-00315-2 (PMC12603144; doi:10.1038/s44321-025-00315-2)
Supplement: Supplementary file 12 — Figure EV4 Source Data [file 44321_2025_315_MOESM12_ESM.zip › Figure EV4/EV4.xlsx]

## Sheet: Sheet1
CAD	Lane1	Lane2	Lane3	Lane4
1	0.398805	0.759963	0.900741	0.399462
2	0.236487	0.539975	0.679218	0.304562
3	0.5088	0.955336	0.955253	0.494756
Relative CAD	Lane1	Lane2	Lane3	Lane4
1	1.04573	1.99275	2.3619	1.04746
2	0.620107	1.41591	1.78102	0.798614
3	1.33416	2.50505	2.50483	1.29733
DHODH	Lane1	Lane2	Lane3	Lane4
1	0.427961	0.813337	0.890064	0.588009
2	0.544954	0.89576	0.989765	0.650042
3	0.530131	1.20805	1.36734	0.888991
Relative DHODH	Lane1	Lane2	Lane3	Lane4
1	0.854187	1.62338	1.77652	1.17364
2	1.0877	1.78789	1.97552	1.29745
3	1.05811	2.41121	2.72914	1.77438
