# Supplementary material for: Glycine decarboxylase advances IgA nephropathy by boosting mesangial cell proliferation through the pyrimidine pathway
Source: EMBO Mol Med. 2025 Oct 13;17(11):3039–63. doi: 10.1038/s44321-025-00315-2 (PMC12603144; doi:10.1038/s44321-025-00315-2)
Supplement: Supplementary file 13 — Figure EV5 Source Data [file 44321_2025_315_MOESM13_ESM.zip]

Archive with 44 entries (41 files):
- Figure EV5/
- __MACOSX/._Figure EV5
- Figure EV5/EV5G-WB/
- __MACOSX/Figure EV5/._EV5G-WB
- Figure EV5/EV5C-WB/
- __MACOSX/Figure EV5/._EV5C-WB
- Figure EV5/EV5.xlsx
- __MACOSX/Figure EV5/._EV5.xlsx
- Figure EV5/EV5G-WB/2-3-cyclin D1.Tif
- __MACOSX/Figure EV5/EV5G-WB/._2-3-cyclin D1.Tif
- Figure EV5/EV5G-WB/3-2-beta-actin.tif
- __MACOSX/Figure EV5/EV5G-WB/._3-2-beta-actin.tif
- Figure EV5/EV5G-WB/1-1-PCNA.Tif
- __MACOSX/Figure EV5/EV5G-WB/._1-1-PCNA.Tif
- Figure EV5/EV5G-WB/3-3-beta-actin.Tif
- __MACOSX/Figure EV5/EV5G-WB/._3-3-beta-actin.Tif
- Figure EV5/EV5G-WB/3-1-beta-actin.Tif
- __MACOSX/Figure EV5/EV5G-WB/._3-1-beta-actin.Tif
- Figure EV5/EV5G-WB/1-2-PCNA.tif
- __MACOSX/Figure EV5/EV5G-WB/._1-2-PCNA.tif
- Figure EV5/EV5G-WB/1-3-PCNA.Tif
- __MACOSX/Figure EV5/EV5G-WB/._1-3-PCNA.Tif
- Figure EV5/EV5G-WB/2-1-cyclin D1.Tif
- __MACOSX/Figure EV5/EV5G-WB/._2-1-cyclin D1.Tif
- Figure EV5/EV5G-WB/2-2-Cyclin D1.tif
- __MACOSX/Figure EV5/EV5G-WB/._2-2-Cyclin D1.tif
- Figure EV5/EV5C-WB/2-3-cyclin D1.Tif
- __MACOSX/Figure EV5/EV5C-WB/._2-3-cyclin D1.Tif
- Figure EV5/EV5C-WB/3-2-beta-actin.Tif
- __MACOSX/Figure EV5/EV5C-WB/._3-2-beta-actin.Tif
- Figure EV5/EV5C-WB/1-1-PCNA.Tif
- __MACOSX/Figure EV5/EV5C-WB/._1-1-PCNA.Tif
- Figure EV5/EV5C-WB/3-3-beta-actin.Tif
- __MACOSX/Figure EV5/EV5C-WB/._3-3-beta-actin.Tif
- Figure EV5/EV5C-WB/3-1-beta-actin.Tif
- __MACOSX/Figure EV5/EV5C-WB/._3-1-beta-actin.Tif
- Figure EV5/EV5C-WB/1-2-PCNA.Tif
- __MACOSX/Figure EV5/EV5C-WB/._1-2-PCNA.Tif
- Figure EV5/EV5C-WB/1-3-PCNA.Tif
- __MACOSX/Figure EV5/EV5C-WB/._1-3-PCNA.Tif
- Figure EV5/EV5C-WB/2-1-cyclin D1.Tif
- __MACOSX/Figure EV5/EV5C-WB/._2-1-cyclin D1.Tif
- Figure EV5/EV5C-WB/2-2-cyclin D1.Tif
- __MACOSX/Figure EV5/EV5C-WB/._2-2-cyclin D1.Tif
