# Supplementary material for: Glycine decarboxylase advances IgA nephropathy by boosting mesangial cell proliferation through the pyrimidine pathway
Source: EMBO Mol Med. 2025 Oct 13;17(11):3039–63. doi: 10.1038/s44321-025-00315-2 (PMC12603144; doi:10.1038/s44321-025-00315-2)
Supplement: Supplementary file 13 — Figure EV5 Source Data [file 44321_2025_315_MOESM13_ESM.zip › Figure EV5/EV5.xlsx]

## Sheet: A-B
A
OD450	NC	GLDC	GLDC+2-DG
1	0.475	0.712	0.354
2	0.546	0.845	0.278
3	0.587	0.736	0.336
average	0.536	0.764333	0.322667
Cell viability(%)	NC	GLDC	GLDC+2-DG
1	88.6194	132.836	66.0448
2	101.866	157.649	51.8657
3	109.515	137.313	62.6866
B
Lactate secretion	NC	GLDC	GLDC+2-DG
1	2.01969	4.86545	1.03047
2	1.68683	5.1233	1.39147
3	1.88842	4.22316	1.62588

## Sheet: C
	PCNA	NC	GLDC	GLDC+2-DG
	1	0.127932	0.531879	0.154279
	2	0.225839	0.764299	0.311348
	3	0.0841364	0.373923	0.141563
	Relative PCNA	NC	GLDC	GLDC+2-DG
	1	0.876431	3.64378	1.05693
	2	1.54717	5.23604	2.13297
	3	0.5764	2.56166	0.969816
	Cyclin D1	NC	GLDC	GLDC+2-DG
	1	0.364877	0.941066	0.631353
	2	0.409134	0.83339	0.620471
	3	0.318443	0.72597	0.383652
	Relative Cyclin D1	NC	GLDC	GLDC+2-DG
	1	1.00199	2.58427	1.73376
	2	1.12353	2.28858	1.70388
	3	0.874478	1.99359	1.05355

## Sheet: D
SLC2A1	Control	pIgA	pIgA+sh-NC	pIgA+sh-GLDC
1	1.08423	4.1315	2.35653	1.06191
2	0.983957	4.33691	4.8121	0.82169
3	0.937354	3.45017	2.92141	0.793701
HK2	Control	pIgA	pIgA+sh-NC	pIgA+sh-GLDC
1	1.42405	3.34035	2.88786	1.16473
2	0.752623	3.20428	2.09943	0.913831
3	0.933033	2.34567	3.75809	1.22264
PGK1	Control	pIgA	pIgA+sh-NC	pIgA+sh-GLDC
1	1.58008	4.59479	4.50023	1.44393
2	0.521233	5.46416	2.23457	1.22264
3	1.21419	3.81055	3.86375	1.18921
PKM	Control	pIgA	pIgA+si-NC	pIgA+si-GLDC
1	1.09177	2.34026	2.30804	0.97716
2	0.838956	1.50177	2.47369	1.24545
3	1.09177	1.68958	2.29209	0.963707
LDHA	Control	pIgA	pIgA+si-NC	pIgA+si-GLDC
1	1.00696	3.18215	2.01391	0.632878
2	0.888843	2.86791	1.76541	1.03526
3	1.11729	1.53688	2.17347	1.20581

## Sheet: E-F
E
	sh-NC		si-GLDC
OD450	pIgA	pIgA+2-DG	pIgA	pIgA+2-DG
1	0.717	0.245	0.451	0.271
2	0.68	0.312	0.513	0.323
3	0.841	0.289	0.409	0.294
Cell viability(%)	sh-NC		si-GLDC
	pIgA	pIgA+2-DG	pIgA	pIgA+2-DG
1	96.1126	32.8418	60.4558	36.3271
2	91.1528	41.8231	68.7668	43.2976
3	112.735	38.7399	54.8257	39.4102
F
	si-NC		si-GLDC
Lactate secretion	pIgA	pIgA+2-DG	pIgA	pIgA+2-DG
1	4.6637	1.93463	2.92253	1.63415
2	5.71746	2.7867	3.28476	2.2804
3	5.24409	2.31744	3.10365	2.51914

## Sheet: G
	PCNA	G1	G2	G3	G4
	1	0.742132	0.453099	0.478155	0.305776
	2	0.591882	0.221615	0.499463	0.203409
	3	0.75627	0.134631	0.399983	0.292042
	average	0.696762
	Relative PCNA	G1	G2	G3	G4
	1	1.06512	0.650293	0.686253	0.438853
	2	0.849476	0.318064	0.716835	0.291935
	3	1.08541	0.193225	0.57406	0.419142
	Cyclin D1	G1	G2	G3	G4
	1	0.664356	0.456092	0.489027	0.40052
	2	0.808414	0.412625	0.697606	0.418216
	3	0.764011	0.474534	0.724334	0.44966
	average	0.745594
	Relative Cyclin D1	G1	G2	G3	G4
	1	0.891043	0.611716	0.65589	0.537182
	2	1.08426	0.553417	0.935638	0.560916
	3	1.0247	0.636451	0.971486	0.603089
